# Supplementary material for: Polymerizable Ionic Liquid Crystals Comprising Polyoxometalate Clusters toward Inorganic-Organic Hybrid Solid Electrolytes
Source: Polymers (Basel). 2017 Jul 20;9(7):290. doi: 10.3390/polym9070290 (PMC6432462; doi:10.3390/polym9070290)
Supplement: Supplementary file 1 [file polymers-09-00290-s001.zip]

Archive with 1 entries (1 files):
- MAIm_PW12_sup/CIF_MAImC1_PW12.cif
