# Supplementary material for: Polymerizable Ionic Liquid Crystals Comprising Polyoxometalate Clusters toward Inorganic-Organic Hybrid Solid Electrolytes
Source: Polymers (Basel). 2017 Jul 20;9(7):290. doi: 10.3390/polym9070290 (PMC6432462; doi:10.3390/polym9070290)
Supplement: Supplementary file 1 [file polymers-09-00290-s001.zip › MAIm_PW12_sup/CIF_MAImC1_PW12.cif]

data_global
_audit_creation_date                               2017-05-09
_audit_creation_method                            'by CrystalStructure 4.2.4'
_audit_update_record                               ?

#==============================================================================
# PROCESSING SUMMARY (IUCr Office Use Only)

_journal_date_recd_electronic                      ?
_journal_date_from_coeditor                        ?
_journal_date_accepted                             ?
_journal_coeditor_code                             ?

#==============================================================================
# SUBMISSION DETAILS
_publ_contact_author_name                         'Takeru Ito'
_publ_contact_author_email                        'takeito@keyaki.cc.u-tokai.ac.jp'
_publ_contact_author_fax                          '81-463-58-9543'
_publ_contact_author_phone                        '81-463-58-1211 ex.3737'
_publ_contact_letter
;
    ENTER TEXT OF LETTER
;
_publ_requested_journal                           'ENTER JOURNAL NAME HERE'
_publ_requested_category
                                               'CHOOSE FI FM FO CI CM CO or AD'
_publ_requested_coeditor_name                      ?

#==============================================================================
# TITLE AND AUTHOR LIST

_publ_section_title
;
    ENTER SECTION TITLE
;
_publ_section_title_footnote
;
    ENTER FOOTNOTE TO TITLE OF PAPER
;
loop_
_publ_author_name
_publ_author_footnote
_publ_author_address
' FIRST AUTHORS NAME '
;
  FIRST AUTHORS FOOTNOTES
;
;
  FIRST AUTHORS ADDRESS
;
_publ_section_synopsis
;
    ENTER SYNOPSIS
;

#==============================================================================
# TEXT

_publ_section_abstract
;
    ENTER ABSTRACT
;
_publ_section_comment
;
    ENTER TEXT
;
_publ_section_references
;
    ENTER OTHER REFERENCES

    Rigaku (2016). CrystalStructure. Version 4.2.4. 
    Rigaku Corporation, Tokyo, Japan.

    Sheldrick, G. M. (2014). Acta Cryst. (2014). A70, C1437.
    SHELXT Version 2014/5

    Sheldrick, G.M. (2008) SHELXL Version 2014/7, Acta Cryst. A64, 112-122.

;
_publ_section_figure_captions
;
    ENTER FIGURE CAPTIONS
;
_publ_section_exptl_prep
;
    ENTER COMPOUND PREPARATION DETAILS
;
_publ_section_exptl_refinement
;
    ENTER SPECIAL DETAILS OF THE REFINEMENT
;

#==============================================================================
data_maimpw

#==============================================================================
# CHEMICAL DATA

_chemical_formula_sum                             'C30 H45 N6 O46 P W12'
_chemical_formula_moiety                          'C30 H45 N6 O46 P W12'
_chemical_formula_weight                           3462.87
_chemical_melting_point                            ?

#==============================================================================
# CRYSTAL DATA
_space_group_crystal_system                        monoclinic
_space_group_name_H-M_alt                         'C 1 2/c 1'
_space_group_name_Hall                            '-C 2yc'
_space_group_IT_number                             15
loop_
 _space_group_symop_operation_xyz
 'x, y, z'
 '-x, y, -z+1/2'
 'x+1/2, y+1/2, z'
 '-x+1/2, y+1/2, -z+1/2'
 '-x, -y, -z'
 'x, -y, z-1/2'
 '-x+1/2, -y+1/2, -z'
 'x+1/2, -y+1/2, z-1/2'
#------------------------------------------------------------------------------
_cell_length_a                                     18.9467(2)
_cell_length_b                                     14.6994(2)
_cell_length_c                                     22.9023(4)
_cell_angle_alpha                                  90.0000
_cell_angle_beta                                   103.3900(10)
_cell_angle_gamma                                  90.0000
_cell_volume                                       6205.02(15)
_cell_formula_units_Z                              4
_cell_measurement_reflns_used                      29677
_cell_measurement_theta_min                        2.48
_cell_measurement_theta_max                        29.59
_cell_measurement_temperature                      100
#------------------------------------------------------------------------------
_exptl_crystal_description                         block
_exptl_crystal_colour                              colorless
_exptl_crystal_size_max                            0.030
_exptl_crystal_size_mid                            0.010
_exptl_crystal_size_min                            0.010
_exptl_crystal_density_diffrn                      3.707
_exptl_crystal_density_meas                        ?
_exptl_crystal_density_method                     'not measured'
_exptl_crystal_F_000                               6152.00
_exptl_absorpt_coefficient_mu                      20.615
_exptl_absorpt_correction_type                     multi-scan
_exptl_absorpt_process_details
;
[c.f. r.h. blessing, acta cryst. (1995), a51, 33-38]
;
_exptl_absorpt_correction_T_min                    0.7033
_exptl_absorpt_correction_T_max                    0.7415

#==============================================================================
# EXPERIMENTAL DATA

_diffrn_ambient_temperature                        100(2) 
_diffrn_radiation_wavelength                       0.70000 
_diffrn_radiation_type                             synchrotron
_diffrn_radiation_source                           'PLSII 2D bending magnet'
_diffrn_radiation_monochromator                    'Si(111) double crystal monochromator'
_diffrn_measurement_device_type                    'ADSC Q210 CCD area detector'
_diffrn_measurement_method                         'omega scan'
_diffrn_detector_area_resol_mean                   ?
_diffrn_reflns_number                              29677
_diffrn_reflns_av_R_equivalents                    0.0525
_diffrn_reflns_theta_max                           29.590
_diffrn_reflns_theta_min                           2.483
_diffrn_reflns_theta_full                          24.835
_diffrn_measured_fraction_theta_max                0.967
_diffrn_measured_fraction_theta_full               0.991
_diffrn_reflns_Laue_measured_fraction_max          0.967
_diffrn_reflns_Laue_measured_fraction_full         0.991
_diffrn_reflns_point_group_measured_fraction_max   0.967
_diffrn_reflns_point_group_measured_fraction_full  0.991
_diffrn_reflns_limit_h_min                        -26
_diffrn_reflns_limit_h_max                         24
_diffrn_reflns_limit_k_min                        -20
_diffrn_reflns_limit_k_max                         20
_diffrn_reflns_limit_l_min                        -32
_diffrn_reflns_limit_l_max                         32
_diffrn_standards_number                           0
_diffrn_standards_interval_count                   .
_diffrn_standards_decay_%                          ?
_reflns_number_total                               8833
_reflns_number_gt                                  6913
_reflns_threshold_expression                       F^2^>2.0\s(F^2^)
_reflns_Friedel_coverage          0.000
_reflns_Friedel_fraction_max      .
_reflns_Friedel_fraction_full     .

#==============================================================================
# REFINEMENT DATA

_refine_special_details
;
    Refinement was performed using all reflections. The weighted 
    R-factor (wR) and goodness of fit (S) are based on F^2^.
    R-factor (gt) are based on F. The threshold expression of
    F^2^ > 2.0 sigma(F^2^) is used only for calculating R-factor (gt).
;
_refine_ls_structure_factor_coef                   Fsqd
_refine_ls_R_factor_all                            0.0833
_refine_ls_R_factor_gt                             0.0641
_refine_ls_wR_factor_ref                           0.1651
_refine_ls_wR_factor_gt                            0.1564
_refine_ls_number_restraints                       17
_refine_ls_hydrogen_treatment                      constr
_refine_ls_number_reflns                           8833
_refine_ls_number_parameters                       505
_refine_ls_goodness_of_fit_ref                     1.079
_refine_ls_weighting_scheme                        calc
_refine_ls_weighting_details
         'w = 1/[\s^2^(Fo^2^)+(0.0709P)^2^+479.5529P] where P=(Fo^2^+2Fc^2^)/3'
_atom_sites_solution_hydrogens                     geom
_atom_sites_solution_primary                       direct
_atom_sites_solution_secondary                     difmap
_refine_ls_shift/su_max                            0.001
_refine_diff_density_max                           2.13
_refine_diff_density_min                          -4.96
_refine_ls_extinction_method                       none
_refine_ls_extinction_coef                         ?

loop_
_atom_type_symbol
_atom_type_description
_atom_type_scat_dispersion_real
_atom_type_scat_dispersion_imag
_atom_type_scat_source 
  'C' 'C'  0.0030 0.0016 
;
International Tables for Crystallography
(Vol. C, Tables 4.2.6.8 and 6.1.1.4)
;
  'H' 'H'  0.0000 0.0000 
;
International Tables for Crystallography
(Vol. C, Table 6.1.1.4)
;
  'N' 'N'  0.0059 0.0032
;
International Tables for Crystallography
(Vol. C, Tables 4.2.6.8 and 6.1.1.4)
;
  'O' 'O'  0.0105 0.0059 
;
International Tables for Crystallography
(Vol. C, Tables 4.2.6.8 and 6.1.1.4)
; 
  'P' 'P'  0.1000 0.0918 
;
International Tables for Crystallography
(Vol. C, Tables 4.2.6.8 and 6.1.1.4)
;
  'W' 'W'  -0.7097 6.7189 
;
International Tables for Crystallography
(Vol. C, Tables 4.2.6.8 and 6.1.1.4)
;

#==============================================================================
# ATOMIC COORDINATES AND THERMAL PARAMETERS

loop_
 _atom_site_label
 _atom_site_type_symbol
 _atom_site_fract_x
 _atom_site_fract_y
 _atom_site_fract_z
 _atom_site_U_iso_or_equiv
 _atom_site_adp_type
 _atom_site_occupancy
 _atom_site_site_symmetry_order  
 _atom_site_calc_flag
 _atom_site_refinement_flags_posn
 _atom_site_refinement_flags_adp
 _atom_site_refinement_flags_occupancy
 _atom_site_disorder_assembly
 _atom_site_disorder_group
W1 W 0.40868(3) 0.37322(5) 0.57057(3) 0.03502(16) Uani 1 1 d . . . . .
W2 W 0.27680(3) 0.31731(5) 0.65287(2) 0.03013(15) Uani 1 1 d . . . . .
W3 W 0.23641(3) 0.48364(4) 0.53672(3) 0.03220(15) Uani 1 1 d . . . . .
W4 W 0.42229(3) 0.13948(5) 0.53280(3) 0.03351(16) Uani 1 1 d . . . . .
W5 W 0.38092(3) 0.30826(5) 0.41694(3) 0.03162(15) Uani 1 1 d . . . . .
W6 W 0.29169(3) 0.08399(4) 0.61602(2) 0.02835(14) Uani 1 1 d . . . . .
P1 P 0.2500 0.2500 0.5000 0.0163(8) Uani 1 2 d S . P . .
O1A O 0.2106(10) 0.3384(15) 0.4786(8) 0.027(4) Uani 0.5 1 d . . P . .
O1B O 0.3336(11) 0.2608(18) 0.5034(10) 0.038(5) Uani 0.5 1 d . . P . .
O2A O 0.2411(12) 0.2226(14) 0.5616(8) 0.028(4) Uani 0.5 1 d . . P . .
O2B O 0.2776(10) 0.3252(14) 0.5476(8) 0.025(4) Uani 0.5 1 d . . P . .
O3 O 0.4818(6) 0.4338(9) 0.6038(5) 0.042(3) Uani 1 1 d . . . . .
O4 O 0.5039(6) 0.0913(9) 0.5473(5) 0.044(3) Uani 1 1 d . . . . .
O5 O 0.4431(7) 0.3332(10) 0.3778(6) 0.051(3) Uani 1 1 d . . . . .
O6 O 0.4424(13) 0.2531(10) 0.5733(6) 0.090(7) Uani 1 1 d . . . . .
O7 O 0.4224(13) 0.2035(10) 0.4615(6) 0.091(7) Uani 1 1 d . . . . .
O8 O 0.4129(13) 0.3749(10) 0.4893(5) 0.085(7) Uani 1 1 d . . . . .
O9 O 0.2887(8) 0.3512(13) 0.7243(6) 0.068(5) Uani 1 1 d . . . . .
O10 O 0.2321(8) 0.5928(10) 0.5541(7) 0.056(4) Uani 1 1 d . . . . .
O11 O 0.3681(7) 0.3453(13) 0.6358(8) 0.082(6) Uani 1 1 d . . . . .
O12 O 0.2394(8) 0.4245(13) 0.6115(9) 0.082(6) Uani 1 1 d . . . . .
O13 O 0.3374(7) 0.4633(13) 0.5504(8) 0.074(5) Uani 1 1 d . . . . .
O14 O 0.3130(9) 0.0043(11) 0.6697(7) 0.068(5) Uani 1 1 d . . . . .
O15 O 0.3830(7) 0.1000(14) 0.5976(6) 0.078(6) Uani 1 1 d . . . . .
O16 O 0.3100(7) 0.3991(9) 0.3918(7) 0.056(4) Uani 1 1 d . . . . .
O17 O 0.3625(8) 0.0494(13) 0.4858(6) 0.072(5) Uani 1 1 d . . . . .
O18 O 0.2339(7) 0.4897(14) 0.4540(7) 0.078(6) Uani 1 1 d . . . . .
O19 O 0.1809(7) 0.2725(9) 0.6359(8) 0.060(4) Uani 1 1 d . . . . .
O20 O 0.3066(7) 0.1936(9) 0.6595(7) 0.055(4) Uani 1 1 d . . . . .
O21 O 0.3718(6) 0.7216(9) 0.6223(5) 0.037(2) Uani 1 1 d D . . . .
O22 O 0.2724(8) 0.7430(12) 0.6564(6) 0.063(4) Uani 1 1 d D . . . .
N1 N 0.3953(7) 0.7306(9) 0.5003(5) 0.029(2) Uani 1 1 d D . . . .
N2 N 0.3722(7) 0.6558(11) 0.4172(6) 0.038(3) Uani 1 1 d D . . . .
C1 C 0.3744(7) 0.7374(11) 0.4407(6) 0.033(3) Uani 1 1 d D . . . .
H1 H 0.3631 0.7925 0.4189 0.039 Uiso 1 1 calc R U . . .
C2 C 0.4097(8) 0.6390(11) 0.5143(6) 0.031(3) Uani 1 1 d D . . . .
H3 H 0.4280 0.6143 0.5532 0.037 Uiso 1 1 calc R U . . .
C3 C 0.3930(9) 0.5929(11) 0.4634(6) 0.036(3) Uani 1 1 d D . . . .
H2 H 0.3949 0.5287 0.4592 0.043 Uiso 1 1 calc R U . . .
C4 C 0.3524(11) 0.6357(16) 0.3528(7) 0.052(5) Uani 1 1 d D . . . .
H4A H 0.3502 0.6925 0.3301 0.063 Uiso 1 1 calc R U . . .
H4B H 0.3049 0.6058 0.3428 0.063 Uiso 1 1 calc R U . . .
H4C H 0.3889 0.5954 0.3426 0.063 Uiso 1 1 calc R U . . .
C5 C 0.4025(9) 0.8076(11) 0.5425(7) 0.037(4) Uani 1 1 d D . . . .
H5A H 0.3936 0.8654 0.5198 0.045 Uiso 1 1 calc R U . . .
H5B H 0.4524 0.8092 0.5680 0.045 Uiso 1 1 calc R U . . .
C6 C 0.3482(10) 0.7977(12) 0.5819(8) 0.045(4) Uani 1 1 d D . . . .
H6A H 0.3466 0.8542 0.6051 0.054 Uiso 1 1 calc R U . . .
H6B H 0.2990 0.7859 0.5567 0.054 Uiso 1 1 calc R U . . .
C7 C 0.3266(9) 0.6989(13) 0.6581(7) 0.040(4) Uani 1 1 d D . . . .
C8 C 0.3504(10) 0.6199(12) 0.6972(7) 0.041(4) Uani 1 1 d D . . . .
C9 C 0.4144(12) 0.5732(14) 0.6942(10) 0.058(5) Uani 1 1 d D . . . .
H9A H 0.4283 0.5202 0.7178 0.070 Uiso 1 1 calc R U . . .
H9B H 0.4436 0.5947 0.6685 0.070 Uiso 1 1 calc R U . . .
C10 C 0.3023(15) 0.5916(16) 0.7354(10) 0.068(7) Uani 1 1 d D . . . .
H10A H 0.3193 0.5335 0.7547 0.082 Uiso 1 1 calc R U . . .
H10B H 0.2529 0.5843 0.7109 0.082 Uiso 1 1 calc R U . . .
H10C H 0.3026 0.6379 0.7663 0.082 Uiso 1 1 calc R U . . .
O23 O 0.562(2) 0.0645(19) 0.7156(16) 0.076(11) Uani 0.5 1 d D . P A -2
O24 O 0.593(2) 0.194(2) 0.6788(13) 0.071(10) Uani 0.5 1 d D . P A -2
N3 N 0.5268(17) -0.112(2) 0.6914(11) 0.039(7) Uani 0.5 1 d D . P A -2
N4 N 0.4527(14) -0.141(2) 0.7473(12) 0.043(7) Uani 0.5 1 d D . P A -2
C11 C 0.4644(17) -0.088(2) 0.7032(12) 0.040(8) Uani 0.5 1 d D . P A -2
H11 H 0.4333 -0.0404 0.6838 0.048 Uiso 0.5 1 calc R U P A -2
C12 C 0.5549(18) -0.185(2) 0.7250(14) 0.050(10) Uani 0.5 1 d D . P A -2
H12 H 0.5981 -0.2168 0.7230 0.060 Uiso 0.5 1 calc R U P A -2
C13 C 0.5113(17) -0.206(2) 0.7607(15) 0.047(9) Uiso 0.5 1 d D . P A -2
H13 H 0.5175 -0.2532 0.7895 0.057 Uiso 0.5 1 calc R U P A -2
C14 C 0.394(2) -0.137(3) 0.7763(17) 0.060(12) Uani 0.5 1 d D . P A -2
H14A H 0.3554 -0.0976 0.7531 0.072 Uiso 0.5 1 calc R U P A -2
H14B H 0.4106 -0.1122 0.8168 0.072 Uiso 0.5 1 calc R U P A -2
H14C H 0.3741 -0.1983 0.7787 0.072 Uiso 0.5 1 calc R U P A -2
C15 C 0.5632(16) -0.0583(18) 0.6508(12) 0.033(6) Uani 0.5 1 d D . P A -2
H15A H 0.5261 -0.0315 0.6175 0.039 Uiso 0.5 1 calc R U P A -2
H15B H 0.5943 -0.0991 0.6332 0.039 Uiso 0.5 1 calc R U P A -2
C16 C 0.609(2) 0.017(3) 0.6860(19) 0.061(12) Uani 0.5 1 d D . P A -2
H16A H 0.6508 -0.0088 0.7156 0.073 Uiso 0.5 1 calc R U P A -2
H16B H 0.6275 0.0582 0.6588 0.073 Uiso 0.5 1 calc R U P A -2
C17 C 0.5602(18) 0.157(2) 0.7100(16) 0.043(8) Uani 0.5 1 d D . P A -2
C18 C 0.513(3) 0.202(2) 0.744(2) 0.055(12) Uani 0.5 1 d D . P A -2
C19 C 0.508(5) 0.298(2) 0.742(4) 0.16(5) Uani 0.5 1 d D . P A -2
H19A H 0.4792 0.3283 0.7651 0.196 Uiso 0.5 1 calc R U P A -2
H19B H 0.5331 0.3321 0.7182 0.196 Uiso 0.5 1 calc R U P A -2
C20 C 0.475(3) 0.146(3) 0.780(2) 0.074(14) Uiso 0.5 1 d D . P A -2
H20A H 0.4235 0.1429 0.7601 0.088 Uiso 0.5 1 calc R U P A -2
H20B H 0.4811 0.1731 0.8197 0.088 Uiso 0.5 1 calc R U P A -2
H20C H 0.4959 0.0847 0.7836 0.088 Uiso 0.5 1 calc R U P A -2

loop_
 _atom_site_aniso_label
 _atom_site_aniso_U_11
 _atom_site_aniso_U_22
 _atom_site_aniso_U_33
 _atom_site_aniso_U_23
 _atom_site_aniso_U_13
 _atom_site_aniso_U_12
W1 0.0282(3) 0.0426(4) 0.0261(3) -0.0014(2) -0.0104(2) -0.0031(3)
W2 0.0254(3) 0.0510(4) 0.0120(2) -0.0069(2) 0.00039(19) 0.0047(2)
W3 0.0261(3) 0.0333(3) 0.0350(3) -0.0081(2) 0.0028(2) 0.0072(2)
W4 0.0239(3) 0.0477(4) 0.0245(3) -0.0074(2) -0.0036(2) 0.0171(2)
W5 0.0321(3) 0.0439(3) 0.0205(3) -0.0039(2) 0.0096(2) 0.0036(2)
W6 0.0234(3) 0.0401(3) 0.0189(2) 0.0022(2) -0.00046(19) 0.0067(2)
P1 0.0109(19) 0.024(2) 0.0124(17) -0.0033(15) -0.0005(14) 0.0043(15)
O1A 0.018(9) 0.044(12) 0.021(9) 0.001(8) 0.007(7) 0.003(8)
O1B 0.021(11) 0.061(15) 0.030(10) -0.006(10) 0.003(8) 0.006(10)
O2A 0.042(12) 0.033(10) 0.011(7) 0.003(7) 0.014(8) 0.008(9)
O2B 0.015(9) 0.037(10) 0.017(8) -0.003(7) -0.012(6) 0.008(7)
O3 0.030(6) 0.057(7) 0.036(6) 0.002(5) 0.000(5) -0.006(5)
O4 0.025(6) 0.070(9) 0.033(6) -0.007(6) 0.000(4) 0.011(5)
O5 0.047(8) 0.058(8) 0.058(8) -0.013(7) 0.030(7) 0.002(6)
O6 0.19(2) 0.041(8) 0.024(6) -0.008(6) 0.000(9) 0.013(11)
O7 0.19(2) 0.041(8) 0.023(6) -0.005(6) -0.009(9) 0.024(10)
O8 0.18(2) 0.050(8) 0.013(5) -0.009(5) -0.006(8) 0.020(10)
O9 0.046(8) 0.114(13) 0.035(7) -0.035(8) -0.008(6) 0.032(8)
O10 0.063(9) 0.052(8) 0.055(8) -0.021(7) 0.019(7) 0.000(7)
O11 0.023(7) 0.121(14) 0.106(13) 0.087(12) 0.025(7) 0.038(8)
O12 0.028(7) 0.109(14) 0.111(14) 0.070(12) 0.022(8) 0.025(8)
O13 0.025(7) 0.115(14) 0.089(11) 0.053(11) 0.024(7) 0.028(8)
O14 0.069(10) 0.067(10) 0.048(8) 0.019(7) -0.030(7) -0.017(8)
O15 0.037(7) 0.166(18) 0.044(7) -0.055(10) 0.033(6) -0.043(9)
O16 0.024(6) 0.050(8) 0.088(11) -0.031(7) 0.002(6) 0.006(5)
O17 0.052(8) 0.132(15) 0.040(7) -0.049(9) 0.028(6) -0.037(9)
O18 0.033(7) 0.144(16) 0.060(9) -0.068(10) 0.020(6) -0.037(9)
O19 0.036(7) 0.035(7) 0.107(12) -0.025(7) 0.008(7) 0.007(5)
O20 0.024(6) 0.042(7) 0.089(11) -0.026(7) -0.004(6) -0.002(5)
O21 0.031(6) 0.052(7) 0.027(5) 0.003(5) 0.002(4) 0.005(5)
O22 0.050(8) 0.093(12) 0.050(8) 0.002(8) 0.021(7) 0.026(8)
N1 0.029(6) 0.037(7) 0.018(5) 0.004(5) 0.001(4) 0.000(5)
N2 0.026(7) 0.063(9) 0.023(6) -0.006(6) 0.003(5) -0.002(6)
C1 0.018(7) 0.059(10) 0.020(6) 0.002(6) 0.001(5) 0.013(6)
C2 0.025(7) 0.042(8) 0.024(6) 0.003(6) 0.001(5) 0.000(6)
C3 0.042(9) 0.044(9) 0.021(6) -0.003(6) 0.006(6) -0.003(7)
C4 0.048(11) 0.079(14) 0.026(8) -0.011(8) 0.001(7) 0.012(10)
C5 0.033(8) 0.041(9) 0.030(7) 0.002(6) -0.009(6) -0.001(7)
C6 0.053(11) 0.037(9) 0.037(9) -0.005(7) -0.007(8) 0.015(8)
C7 0.035(9) 0.064(11) 0.021(7) -0.006(7) 0.006(6) 0.005(8)
C8 0.055(11) 0.040(9) 0.029(8) -0.006(6) 0.011(7) -0.006(8)
C9 0.071(15) 0.045(11) 0.060(13) -0.001(9) 0.016(11) 0.004(10)
C10 0.11(2) 0.058(13) 0.053(12) -0.013(10) 0.048(13) -0.021(13)
O23 0.10(3) 0.059(18) 0.10(3) -0.022(17) 0.09(2) -0.025(18)
O24 0.11(3) 0.07(2) 0.042(16) -0.008(14) 0.034(17) -0.017(19)
N3 0.062(19) 0.048(15) 0.018(11) 0.012(10) 0.031(12) 0.012(14)
N4 0.021(13) 0.07(2) 0.036(15) 0.000(15) -0.004(11) -0.011(13)
C11 0.07(2) 0.033(16) 0.016(12) 0.011(11) 0.008(13) 0.012(15)
C12 0.06(3) 0.06(2) 0.026(15) 0.003(15) 0.007(15) 0.04(2)
C14 0.05(2) 0.09(3) 0.04(2) 0.01(2) 0.009(17) 0.03(2)
C15 0.040(17) 0.031(14) 0.026(13) 0.019(11) 0.005(12) 0.002(12)
C16 0.04(2) 0.09(3) 0.06(3) 0.01(2) 0.017(19) -0.01(2)
C17 0.036(19) 0.05(2) 0.039(18) -0.005(16) 0.009(15) -0.010(16)
C18 0.08(4) 0.07(2) 0.03(2) -0.014(18) 0.034(19) -0.01(2)
C19 0.19(7) 0.09(4) 0.13(6) -0.08(5) -0.12(5) 0.11(5)

#==============================================================================
_computing_data_collection            'PAL ADSC Quantum-210 ADX Program'
_computing_cell_refinement            'HKL3000'
_computing_data_reduction             'HKL3000'
_computing_structure_solution
                                      'SHELXT Version 2014/5 (Sheldrick, 2014)'
_computing_structure_refinement
                                      'SHELXL Version 2014/7 (Sheldrick, 2008)'
_computing_publication_material
                                        'CrystalStructure 4.2.4 (Rigaku, 2016)'
_computing_molecular_graphics                     'CrystalStructure 4.2.4'

#==============================================================================
# MOLECULAR GEOMETRY

_geom_special_details
;
 All esds (except the esd in the dihedral angle between two l.s. planes)
 are estimated using the full covariance matrix.  The cell esds are taken
 into account individually in the estimation of esds in distances, angles
 and torsion angles; correlations between esds in cell parameters are only
 used when they are defined by crystal symmetry.  An approximate (isotropic)
 treatment of cell esds is used for estimating esds involving l.s. planes.
;

loop_
 _geom_bond_atom_site_label_1
 _geom_bond_atom_site_label_2
 _geom_bond_distance
 _geom_bond_site_symmetry_2
 _geom_bond_publ_flag
W1 O3 1.674(12) . ?
W1 O13 1.872(14) . ?
W1 O6 1.873(16) . ?
W1 O11 1.877(15) . ?
W1 O8 1.883(14) . ?
W1 O1B 2.47(2) . ?
W1 O2B 2.518(19) . ?
W2 O9 1.673(12) . ?
W2 O19 1.887(14) . ?
W2 O12 1.889(15) . ?
W2 O20 1.900(13) . ?
W2 O11 1.905(13) . ?
W2 O2B 2.417(19) . ?
W2 O2A 2.472(19) . ?
W3 O10 1.660(14) . ?
W3 O18 1.886(15) . ?
W3 O17 1.888(14) 7_556 ?
W3 O13 1.889(12) . ?
W3 O12 1.911(16) . ?
W3 O2B 2.45(2) . ?
W3 O1A 2.50(2) . ?
W4 O4 1.664(11) . ?
W4 O7 1.886(16) . ?
W4 O15 1.899(14) . ?
W4 O6 1.906(14) . ?
W4 O17 1.906(14) . ?
W4 O1B 2.44(2) . ?
W4 O1A 2.491(19) 7_556 ?
W5 O5 1.678(13) . ?
W5 O16 1.888(13) . ?
W5 O19 1.894(14) 7_556 ?
W5 O8 1.899(12) . ?
W5 O7 1.912(15) . ?
W5 O1B 2.46(2) . ?
W5 O2A 2.51(2) 7_556 ?
W6 O14 1.678(14) . ?
W6 O20 1.880(12) . ?
W6 O15 1.887(12) . ?
W6 O18 1.902(12) 7_556 ?
W6 O16 1.909(12) 7_556 ?
W6 O1A 2.441(19) 7_556 ?
W6 O2A 2.464(19) . ?
P1 O2A 1.514(17) . ?
P1 O2A 1.514(17) 7_556 ?
P1 O1A 1.52(2) . ?
P1 O1A 1.52(2) 7_556 ?
P1 O2B 1.555(19) 7_556 ?
P1 O2B 1.555(19) . ?
P1 O1B 1.58(2) 7_556 ?
P1 O1B 1.58(2) . ?
O1A O2A 1.70(3) 7_556 ?
O1A O1B 1.78(3) 7_556 ?
O1A O2B 1.79(3) . ?
O1A W6 2.440(19) 7_556 ?
O1A W4 2.491(19) 7_556 ?
O1B O1A 1.78(3) 7_556 ?
O1B O2A 1.82(3) 7_556 ?
O2A O1A 1.70(3) 7_556 ?
O2A O2B 1.72(3) . ?
O2A O1B 1.82(3) 7_556 ?
O2A W5 2.51(2) 7_556 ?
O16 W6 1.909(12) 7_556 ?
O17 W3 1.888(14) 7_556 ?
O18 W6 1.902(12) 7_556 ?
O19 W5 1.894(14) 7_556 ?
O21 C7 1.358(19) . ?
O21 C6 1.45(2) . ?
O22 C7 1.21(2) . ?
N1 C1 1.334(17) . ?
N1 C2 1.40(2) . ?
N1 C5 1.47(2) . ?
N2 C1 1.31(2) . ?
N2 C3 1.39(2) . ?
N2 C4 1.464(19) . ?
C1 H1 0.9500 . ?
C2 C3 1.32(2) . ?
C2 H3 0.9500 . ?
C3 H2 0.9500 . ?
C4 H4A 0.9800 . ?
C4 H4B 0.9800 . ?
C4 H4C 0.9800 . ?
C5 C6 1.52(2) . ?
C5 H5A 0.9900 . ?
C5 H5B 0.9900 . ?
C6 H6A 0.9900 . ?
C6 H6B 0.9900 . ?
C7 C8 1.47(2) . ?
C8 C9 1.41(3) . ?
C8 C10 1.46(2) . ?
C9 H9A 0.9500 . ?
C9 H9B 0.9500 . ?
C10 H10A 0.9800 . ?
C10 H10B 0.9800 . ?
C10 H10C 0.9800 . ?
O23 C17 1.36(4) . ?
O23 C16 1.42(4) . ?
O24 C17 1.19(4) . ?
N3 C11 1.32(4) . ?
N3 C12 1.37(4) . ?
N3 C15 1.50(3) . ?
N4 C11 1.34(4) . ?
N4 C14 1.43(4) . ?
N4 C13 1.44(4) . ?
C11 H11 0.9500 . ?
C12 C13 1.32(3) . ?
C12 H12 0.9500 . ?
C13 H13 0.9500 . ?
C14 H14A 0.9800 . ?
C14 H14B 0.9800 . ?
C14 H14C 0.9800 . ?
C15 C16 1.52(3) . ?
C15 H15A 0.9900 . ?
C15 H15B 0.9900 . ?
C16 H16A 0.9900 . ?
C16 H16B 0.9900 . ?
C17 C18 1.47(3) . ?
C18 C19 1.41(3) . ?
C18 C20 1.47(3) . ?
C19 H19A 0.9500 . ?
C19 H19B 0.9500 . ?
C20 H20A 0.9800 . ?
C20 H20B 0.9800 . ?
C20 H20C 0.9800 . ?

loop_
 _geom_angle_atom_site_label_1
 _geom_angle_atom_site_label_2
 _geom_angle_atom_site_label_3
 _geom_angle
 _geom_angle_site_symmetry_1
 _geom_angle_site_symmetry_3
 _geom_angle_publ_flag
O3 W1 O13 102.1(8) . . ?
O3 W1 O6 104.3(8) . . ?
O13 W1 O6 153.6(9) . . ?
O3 W1 O11 101.7(8) . . ?
O13 W1 O11 86.9(6) . . ?
O6 W1 O11 88.1(8) . . ?
O3 W1 O8 102.8(8) . . ?
O13 W1 O8 86.6(8) . . ?
O6 W1 O8 87.3(7) . . ?
O11 W1 O8 155.4(9) . . ?
O3 W1 O1B 159.3(7) . . ?
O13 W1 O1B 92.3(8) . . ?
O6 W1 O1B 62.2(8) . . ?
O11 W1 O1B 93.8(9) . . ?
O8 W1 O1B 62.8(8) . . ?
O3 W1 O2B 156.4(6) . . ?
O13 W1 O2B 61.7(7) . . ?
O6 W1 O2B 93.2(9) . . ?
O11 W1 O2B 62.6(7) . . ?
O8 W1 O2B 93.6(8) . . ?
O1B W1 O2B 44.3(7) . . ?
O9 W2 O19 102.1(8) . . ?
O9 W2 O12 101.0(9) . . ?
O19 W2 O12 87.5(7) . . ?
O9 W2 O20 103.7(8) . . ?
O19 W2 O20 86.4(5) . . ?
O12 W2 O20 155.3(8) . . ?
O9 W2 O11 102.3(9) . . ?
O19 W2 O11 155.6(8) . . ?
O12 W2 O11 88.3(6) . . ?
O20 W2 O11 87.4(7) . . ?
O9 W2 O2B 158.4(9) . . ?
O19 W2 O2B 92.3(7) . . ?
O12 W2 O2B 63.1(8) . . ?
O20 W2 O2B 93.2(7) . . ?
O11 W2 O2B 64.5(7) . . ?
O9 W2 O2A 160.4(8) . . ?
O19 W2 O2A 64.4(7) . . ?
O12 W2 O2A 92.8(8) . . ?
O20 W2 O2A 63.0(6) . . ?
O11 W2 O2A 91.8(8) . . ?
O2B W2 O2A 41.2(7) . . ?
O10 W3 O18 101.8(8) . . ?
O10 W3 O17 102.3(8) . 7_556 ?
O18 W3 O17 86.8(6) . 7_556 ?
O10 W3 O13 102.6(8) . . ?
O18 W3 O13 87.9(7) . . ?
O17 W3 O13 155.1(9) 7_556 . ?
O10 W3 O12 102.6(8) . . ?
O18 W3 O12 155.6(9) . . ?
O17 W3 O12 87.1(7) 7_556 . ?
O13 W3 O12 87.7(6) . . ?
O10 W3 O2B 158.0(7) . . ?
O18 W3 O2B 94.6(8) . . ?
O17 W3 O2B 93.2(8) 7_556 . ?
O13 W3 O2B 63.0(7) . . ?
O12 W3 O2B 62.2(8) . . ?
O10 W3 O1A 159.6(7) . . ?
O18 W3 O1A 63.2(7) . . ?
O17 W3 O1A 64.9(7) 7_556 . ?
O13 W3 O1A 91.1(8) . . ?
O12 W3 O1A 92.9(8) . . ?
O2B W3 O1A 42.4(6) . . ?
O4 W4 O7 101.4(8) . . ?
O4 W4 O15 103.2(7) . . ?
O7 W4 O15 155.3(9) . . ?
O4 W4 O6 101.8(8) . . ?
O7 W4 O6 86.8(6) . . ?
O15 W4 O6 87.6(8) . . ?
O4 W4 O17 102.8(7) . . ?
O7 W4 O17 88.7(7) . . ?
O15 W4 O17 86.5(6) . . ?
O6 W4 O17 155.5(9) . . ?
O4 W4 O1B 156.5(8) . . ?
O7 W4 O1B 62.3(8) . . ?
O15 W4 O1B 93.9(8) . . ?
O6 W4 O1B 62.6(8) . . ?
O17 W4 O1B 94.1(8) . . ?
O4 W4 O1A 161.2(7) . 7_556 ?
O7 W4 O1A 92.8(9) . 7_556 ?
O15 W4 O1A 63.4(7) . 7_556 ?
O6 W4 O1A 91.1(9) . 7_556 ?
O17 W4 O1A 65.0(7) . 7_556 ?
O1B W4 O1A 42.3(8) . 7_556 ?
O5 W5 O16 102.8(7) . . ?
O5 W5 O19 101.7(7) . 7_556 ?
O16 W5 O19 87.5(6) . 7_556 ?
O5 W5 O8 103.3(8) . . ?
O16 W5 O8 87.9(7) . . ?
O19 W5 O8 155.0(9) 7_556 . ?
O5 W5 O7 102.0(9) . . ?
O16 W5 O7 155.2(9) . . ?
O19 W5 O7 87.3(7) 7_556 . ?
O8 W5 O7 86.6(6) . . ?
O5 W5 O1B 157.7(7) . . ?
O16 W5 O1B 94.6(7) . . ?
O19 W5 O1B 92.9(8) 7_556 . ?
O8 W5 O1B 63.0(8) . . ?
O7 W5 O1B 61.5(8) . . ?
O5 W5 O2A 159.3(7) . 7_556 ?
O16 W5 O2A 64.2(6) . 7_556 ?
O19 W5 O2A 63.4(6) 7_556 7_556 ?
O8 W5 O2A 92.6(8) . 7_556 ?
O7 W5 O2A 91.9(9) . 7_556 ?
O1B W5 O2A 42.9(6) . 7_556 ?
O14 W6 O20 103.2(8) . . ?
O14 W6 O15 100.0(9) . . ?
O20 W6 O15 88.7(7) . . ?
O14 W6 O18 101.0(9) . 7_556 ?
O20 W6 O18 155.8(9) . 7_556 ?
O15 W6 O18 87.1(6) . 7_556 ?
O14 W6 O16 103.1(8) . 7_556 ?
O20 W6 O16 87.9(5) . 7_556 ?
O15 W6 O16 156.9(8) . 7_556 ?
O18 W6 O16 86.6(6) 7_556 7_556 ?
O14 W6 O1A 158.2(8) . 7_556 ?
O20 W6 O1A 92.3(7) . 7_556 ?
O15 W6 O1A 64.7(7) . 7_556 ?
O18 W6 O1A 64.5(8) 7_556 7_556 ?
O16 W6 O1A 92.6(7) 7_556 7_556 ?
O14 W6 O2A 161.3(8) . . ?
O20 W6 O2A 63.4(7) . . ?
O15 W6 O2A 93.0(8) . . ?
O18 W6 O2A 92.9(8) 7_556 . ?
O16 W6 O2A 65.1(7) 7_556 . ?
O1A W6 O2A 40.5(6) 7_556 . ?
O2A P1 O2A 180.0 . 7_556 ?
O2A P1 O1A 112.0(10) . . ?
O2A P1 O1A 68.0(10) 7_556 . ?
O2A P1 O1A 68.0(10) . 7_556 ?
O2A P1 O1A 112.0(10) 7_556 7_556 ?
O1A P1 O1A 180.0 . 7_556 ?
O2A P1 O2B 111.9(11) . 7_556 ?
O2A P1 O2B 68.1(11) 7_556 7_556 ?
O1A P1 O2B 108.7(10) . 7_556 ?
O1A P1 O2B 71.3(10) 7_556 7_556 ?
O2A P1 O2B 68.1(11) . . ?
O2A P1 O2B 111.9(11) 7_556 . ?
O1A P1 O2B 71.3(10) . . ?
O1A P1 O2B 108.7(10) 7_556 . ?
O2B P1 O2B 180.0 7_556 . ?
O2A P1 O1B 72.1(11) . 7_556 ?
O2A P1 O1B 107.9(11) 7_556 7_556 ?
O1A P1 O1B 70.0(12) . 7_556 ?
O1A P1 O1B 110.0(12) 7_556 7_556 ?
O2B P1 O1B 73.9(11) 7_556 7_556 ?
O2B P1 O1B 106.1(11) . 7_556 ?
O2A P1 O1B 107.9(11) . . ?
O2A P1 O1B 72.1(11) 7_556 . ?
O1A P1 O1B 110.0(12) . . ?
O1A P1 O1B 70.0(12) 7_556 . ?
O2B P1 O1B 106.1(11) 7_556 . ?
O2B P1 O1B 73.9(11) . . ?
O1B P1 O1B 180.0 7_556 . ?
P1 O1A O2A 55.8(9) . 7_556 ?
P1 O1A O1B 56.4(10) . 7_556 ?
O2A O1A O1B 91.9(14) 7_556 7_556 ?
P1 O1A O2B 55.2(9) . . ?
O2A O1A O2B 93.5(13) 7_556 . ?
O1B O1A O2B 89.0(13) 7_556 . ?
P1 O1A W6 126.2(10) . 7_556 ?
O2A O1A W6 70.5(9) 7_556 7_556 ?
O1B O1A W6 132.6(12) 7_556 7_556 ?
O2B O1A W6 134.1(12) . 7_556 ?
P1 O1A W4 123.6(11) . 7_556 ?
O2A O1A W4 132.1(13) 7_556 7_556 ?
O1B O1A W4 67.2(9) 7_556 7_556 ?
O2B O1A W4 126.7(11) . 7_556 ?
W6 O1A W4 92.1(6) 7_556 7_556 ?
P1 O1A W3 122.4(10) . . ?
O2A O1A W3 132.5(13) 7_556 . ?
O1B O1A W3 128.5(11) 7_556 . ?
O2B O1A W3 67.2(9) . . ?
W6 O1A W3 92.0(7) 7_556 . ?
W4 O1A W3 90.7(6) 7_556 . ?
P1 O1B O1A 53.6(10) . 7_556 ?
P1 O1B O2A 52.4(9) . 7_556 ?
O1A O1B O2A 88.9(14) 7_556 7_556 ?
P1 O1B W4 124.1(14) . . ?
O1A O1B W4 70.5(10) 7_556 . ?
O2A O1B W4 132.9(13) 7_556 . ?
P1 O1B W5 122.6(11) . . ?
O1A O1B W5 134.3(13) 7_556 . ?
O2A O1B W5 70.2(9) 7_556 . ?
W4 O1B W5 94.2(7) . . ?
P1 O1B W1 121.7(12) . . ?
O1A O1B W1 129.7(13) 7_556 . ?
O2A O1B W1 130.3(14) 7_556 . ?
W4 O1B W1 93.3(7) . . ?
W5 O1B W1 92.7(8) . . ?
P1 O2A O1A 56.3(9) . 7_556 ?
P1 O2A O2B 57.1(9) . . ?
O1A O2A O2B 94.1(13) 7_556 . ?
P1 O2A O1B 55.5(9) . 7_556 ?
O1A O2A O1B 92.4(13) 7_556 7_556 ?
O2B O2A O1B 90.0(13) . 7_556 ?
P1 O2A W6 125.3(10) . . ?
O1A O2A W6 69.0(9) 7_556 . ?
O2B O2A W6 133.9(12) . . ?
O1B O2A W6 131.5(13) 7_556 . ?
P1 O2A W2 124.8(11) . . ?
O1A O2A W2 132.8(13) 7_556 . ?
O2B O2A W2 67.7(9) . . ?
O1B O2A W2 128.8(12) 7_556 . ?
W6 O2A W2 92.3(6) . . ?
P1 O2A W5 122.4(11) . 7_556 ?
O1A O2A W5 130.3(13) 7_556 7_556 ?
O2B O2A W5 128.5(12) . 7_556 ?
O1B O2A W5 66.9(10) 7_556 7_556 ?
W6 O2A W5 91.1(6) . 7_556 ?
W2 O2A W5 91.2(6) . 7_556 ?
P1 O2B O2A 54.8(9) . . ?
P1 O2B O1A 53.5(9) . . ?
O2A O2B O1A 91.5(13) . . ?
P1 O2B W2 125.9(11) . . ?
O2A O2B W2 71.1(9) . . ?
O1A O2B W2 135.9(12) . . ?
P1 O2B W3 123.9(9) . . ?
O2A O2B W3 136.1(12) . . ?
O1A O2B W3 70.4(9) . . ?
W2 O2B W3 94.1(7) . . ?
P1 O2B W1 120.0(10) . . ?
O2A O2B W1 128.8(11) . . ?
O1A O2B W1 128.0(12) . . ?
W2 O2B W1 92.2(5) . . ?
W3 O2B W1 91.7(7) . . ?
W1 O6 W4 141.4(11) . . ?
W4 O7 W5 141.3(12) . . ?
W1 O8 W5 141.1(12) . . ?
W1 O11 W2 140.3(10) . . ?
W2 O12 W3 139.3(11) . . ?
W1 O13 W3 143.0(10) . . ?
W6 O15 W4 139.3(10) . . ?
W5 O16 W6 138.8(9) . 7_556 ?
W3 O17 W4 139.1(9) 7_556 . ?
W3 O18 W6 139.7(11) . 7_556 ?
W2 O19 W5 140.7(8) . 7_556 ?
W6 O20 W2 140.5(8) . . ?
C7 O21 C6 115.4(13) . . ?
C1 N1 C2 107.6(13) . . ?
C1 N1 C5 125.0(13) . . ?
C2 N1 C5 127.4(12) . . ?
C1 N2 C3 108.5(12) . . ?
C1 N2 C4 125.1(16) . . ?
C3 N2 C4 126.4(16) . . ?
N2 C1 N1 109.0(14) . . ?
N2 C1 H1 125.5 . . ?
N1 C1 H1 125.5 . . ?
C3 C2 N1 107.4(13) . . ?
C3 C2 H3 126.3 . . ?
N1 C2 H3 126.3 . . ?
C2 C3 N2 107.3(14) . . ?
C2 C3 H2 126.3 . . ?
N2 C3 H2 126.3 . . ?
N2 C4 H4A 109.5 . . ?
N2 C4 H4B 109.5 . . ?
H4A C4 H4B 109.5 . . ?
N2 C4 H4C 109.5 . . ?
H4A C4 H4C 109.5 . . ?
H4B C4 H4C 109.5 . . ?
N1 C5 C6 110.0(13) . . ?
N1 C5 H5A 109.7 . . ?
C6 C5 H5A 109.7 . . ?
N1 C5 H5B 109.7 . . ?
C6 C5 H5B 109.7 . . ?
H5A C5 H5B 108.2 . . ?
O21 C6 C5 107.4(13) . . ?
O21 C6 H6A 110.2 . . ?
C5 C6 H6A 110.2 . . ?
O21 C6 H6B 110.2 . . ?
C5 C6 H6B 110.2 . . ?
H6A C6 H6B 108.5 . . ?
O22 C7 O21 120.0(16) . . ?
O22 C7 C8 125.5(16) . . ?
O21 C7 C8 114.5(14) . . ?
C9 C8 C10 123.5(19) . . ?
C9 C8 C7 120.0(16) . . ?
C10 C8 C7 116.4(17) . . ?
C8 C9 H9A 120.0 . . ?
C8 C9 H9B 120.0 . . ?
H9A C9 H9B 120.0 . . ?
C8 C10 H10A 109.5 . . ?
C8 C10 H10B 109.5 . . ?
H10A C10 H10B 109.5 . . ?
C8 C10 H10C 109.5 . . ?
H10A C10 H10C 109.5 . . ?
H10B C10 H10C 109.5 . . ?
C17 O23 C16 117(3) . . ?
C11 N3 C12 110(2) . . ?
C11 N3 C15 123(2) . . ?
C12 N3 C15 126(3) . . ?
C11 N4 C14 128(3) . . ?
C11 N4 C13 107(3) . . ?
C14 N4 C13 125(3) . . ?
N3 C11 N4 108(2) . . ?
N3 C11 H11 126.0 . . ?
N4 C11 H11 126.0 . . ?
C13 C12 N3 108(2) . . ?
C13 C12 H12 126.0 . . ?
N3 C12 H12 126.0 . . ?
C12 C13 N4 106(3) . . ?
C12 C13 H13 126.8 . . ?
N4 C13 H13 126.8 . . ?
N4 C14 H14A 109.5 . . ?
N4 C14 H14B 109.5 . . ?
H14A C14 H14B 109.5 . . ?
N4 C14 H14C 109.5 . . ?
H14A C14 H14C 109.5 . . ?
H14B C14 H14C 109.5 . . ?
N3 C15 C16 110(3) . . ?
N3 C15 H15A 109.7 . . ?
C16 C15 H15A 109.7 . . ?
N3 C15 H15B 109.7 . . ?
C16 C15 H15B 109.7 . . ?
H15A C15 H15B 108.2 . . ?
O23 C16 C15 105(3) . . ?
O23 C16 H16A 110.7 . . ?
C15 C16 H16A 110.7 . . ?
O23 C16 H16B 110.7 . . ?
C15 C16 H16B 110.7 . . ?
H16A C16 H16B 108.8 . . ?
O24 C17 O23 121(3) . . ?
O24 C17 C18 125(3) . . ?
O23 C17 C18 114(3) . . ?
C19 C18 C20 122(3) . . ?
C19 C18 C17 119(3) . . ?
C20 C18 C17 118(3) . . ?
C18 C19 H19A 120.0 . . ?
C18 C19 H19B 120.0 . . ?
H19A C19 H19B 120.0 . . ?
C18 C20 H20A 109.5 . . ?
C18 C20 H20B 109.5 . . ?
H20A C20 H20B 109.5 . . ?
C18 C20 H20C 109.5 . . ?
H20A C20 H20C 109.5 . . ?
H20B C20 H20C 109.5 . . ?

loop_
 _geom_torsion_atom_site_label_1
 _geom_torsion_atom_site_label_2
 _geom_torsion_atom_site_label_3
 _geom_torsion_atom_site_label_4
 _geom_torsion
 _geom_torsion_site_symmetry_1
 _geom_torsion_site_symmetry_2
 _geom_torsion_site_symmetry_3
 _geom_torsion_site_symmetry_4
 _geom_torsion_publ_flag
O2A P1 O1A O2A 179.999(7) . . . 7_556 ?
O2B P1 O1A O2A -55.8(13) 7_556 . . 7_556 ?
O2B P1 O1A O2A 124.1(13) . . . 7_556 ?
O1B P1 O1A O2A -120.0(13) 7_556 . . 7_556 ?
O1B P1 O1A O2A 60.0(13) . . . 7_556 ?
O2A P1 O1A O1B -60.0(13) . . . 7_556 ?
O2A P1 O1A O1B 120.0(13) 7_556 . . 7_556 ?
O2B P1 O1A O1B 64.2(12) 7_556 . . 7_556 ?
O2B P1 O1A O1B -115.8(12) . . . 7_556 ?
O1B P1 O1A O1B 179.998(2) . . . 7_556 ?
O2A P1 O1A O2B 55.8(13) . . . . ?
O2A P1 O1A O2B -124.1(13) 7_556 . . . ?
O2B P1 O1A O2B 180.001(7) 7_556 . . . ?
O1B P1 O1A O2B 115.8(12) 7_556 . . . ?
O1B P1 O1A O2B -64.2(12) . . . . ?
O2A P1 O1A W6 178.7(12) . . . 7_556 ?
O2A P1 O1A W6 -1.3(12) 7_556 . . 7_556 ?
O2B P1 O1A W6 -57.2(15) 7_556 . . 7_556 ?
O2B P1 O1A W6 122.8(15) . . . 7_556 ?
O1B P1 O1A W6 -121.3(16) 7_556 . . 7_556 ?
O1B P1 O1A W6 58.6(16) . . . 7_556 ?
O2A P1 O1A W4 -58.5(15) . . . 7_556 ?
O2A P1 O1A W4 121.5(15) 7_556 . . 7_556 ?
O2B P1 O1A W4 65.6(14) 7_556 . . 7_556 ?
O2B P1 O1A W4 -114.4(14) . . . 7_556 ?
O1B P1 O1A W4 1.4(11) 7_556 . . 7_556 ?
O1B P1 O1A W4 -178.6(11) . . . 7_556 ?
O2A P1 O1A W3 57.6(14) . . . . ?
O2A P1 O1A W3 -122.4(14) 7_556 . . . ?
O2B P1 O1A W3 -178.3(10) 7_556 . . . ?
O2B P1 O1A W3 1.7(10) . . . . ?
O1B P1 O1A W3 117.5(14) 7_556 . . . ?
O1B P1 O1A W3 -62.5(14) . . . . ?
O2A P1 O1B O1A 57.5(12) . . . 7_556 ?
O2A P1 O1B O1A -122.5(12) 7_556 . . 7_556 ?
O1A P1 O1B O1A 179.998(2) . . . 7_556 ?
O2B P1 O1B O1A -62.5(12) 7_556 . . 7_556 ?
O2B P1 O1B O1A 117.5(12) . . . 7_556 ?
O2A P1 O1B O2A 180.002(4) . . . 7_556 ?
O1A P1 O1B O2A -57.5(12) . . . 7_556 ?
O1A P1 O1B O2A 122.5(12) 7_556 . . 7_556 ?
O2B P1 O1B O2A 59.9(12) 7_556 . . 7_556 ?
O2B P1 O1B O2A -120.1(12) . . . 7_556 ?
O2A P1 O1B W4 59.0(15) . . . . ?
O2A P1 O1B W4 -121.0(15) 7_556 . . . ?
O1A P1 O1B W4 -178.5(11) . . . . ?
O1A P1 O1B W4 1.5(11) 7_556 . . . ?
O2B P1 O1B W4 -61.1(15) 7_556 . . . ?
O2B P1 O1B W4 118.9(15) . . . . ?
O2A P1 O1B W5 -178.5(13) . . . . ?
O2A P1 O1B W5 1.5(13) 7_556 . . . ?
O1A P1 O1B W5 -56.0(16) . . . . ?
O1A P1 O1B W5 124.0(16) 7_556 . . . ?
O2B P1 O1B W5 61.5(16) 7_556 . . . ?
O2B P1 O1B W5 -118.5(16) . . . . ?
O2A P1 O1B W1 -61.0(16) . . . . ?
O2A P1 O1B W1 119.0(16) 7_556 . . . ?
O1A P1 O1B W1 61.4(15) . . . . ?
O1A P1 O1B W1 -118.6(15) 7_556 . . . ?
O2B P1 O1B W1 178.9(12) 7_556 . . . ?
O2B P1 O1B W1 -1.1(12) . . . . ?
O1A P1 O2A O1A 180.003(7) . . . 7_556 ?
O2B P1 O2A O1A 57.6(12) 7_556 . . 7_556 ?
O2B P1 O2A O1A -122.4(12) . . . 7_556 ?
O1B P1 O2A O1A 121.3(14) 7_556 . . 7_556 ?
O1B P1 O2A O1A -58.7(14) . . . 7_556 ?
O1A P1 O2A O2B -57.6(12) . . . . ?
O1A P1 O2A O2B 122.4(12) 7_556 . . . ?
O2B P1 O2A O2B 179.999(4) 7_556 . . . ?
O1B P1 O2A O2B -116.4(13) 7_556 . . . ?
O1B P1 O2A O2B 63.6(13) . . . . ?
O1A P1 O2A O1B 58.7(14) . . . 7_556 ?
O1A P1 O2A O1B -121.3(14) 7_556 . . 7_556 ?
O2B P1 O2A O1B -63.6(13) 7_556 . . 7_556 ?
O2B P1 O2A O1B 116.4(13) . . . 7_556 ?
O1B P1 O2A O1B 180.001(5) . . . 7_556 ?
O1A P1 O2A W6 178.7(12) . . . . ?
O1A P1 O2A W6 -1.3(12) 7_556 . . . ?
O2B P1 O2A W6 56.3(16) 7_556 . . . ?
O2B P1 O2A W6 -123.7(16) . . . . ?
O1B P1 O2A W6 120.0(17) 7_556 . . . ?
O1B P1 O2A W6 -60.0(17) . . . . ?
O1A P1 O2A W2 -57.9(16) . . . . ?
O1A P1 O2A W2 122.1(16) 7_556 . . . ?
O2B P1 O2A W2 179.7(11) 7_556 . . . ?
O2B P1 O2A W2 -0.3(11) . . . . ?
O1B P1 O2A W2 -116.6(16) 7_556 . . . ?
O1B P1 O2A W2 63.4(16) . . . . ?
O1A P1 O2A W5 60.2(15) . . . 7_556 ?
O1A P1 O2A W5 -119.8(15) 7_556 . . 7_556 ?
O2B P1 O2A W5 -62.2(14) 7_556 . . 7_556 ?
O2B P1 O2A W5 117.8(14) . . . 7_556 ?
O1B P1 O2A W5 1.5(12) 7_556 . . 7_556 ?
O1B P1 O2A W5 -178.5(12) . . . 7_556 ?
O2A P1 O2B O2A 180.000(3) 7_556 . . . ?
O1A P1 O2B O2A 124.2(12) . . . . ?
O1A P1 O2B O2A -55.8(12) 7_556 . . . ?
O1B P1 O2B O2A 62.5(13) 7_556 . . . ?
O1B P1 O2B O2A -117.5(13) . . . . ?
O2A P1 O2B O1A -124.2(12) . . . . ?
O2A P1 O2B O1A 55.8(12) 7_556 . . . ?
O1A P1 O2B O1A 179.999(5) 7_556 . . . ?
O1B P1 O2B O1A -61.7(13) 7_556 . . . ?
O1B P1 O2B O1A 118.3(13) . . . . ?
O2A P1 O2B W2 0.3(11) . . . . ?
O2A P1 O2B W2 -179.7(11) 7_556 . . . ?
O1A P1 O2B W2 124.5(14) . . . . ?
O1A P1 O2B W2 -55.5(14) 7_556 . . . ?
O1B P1 O2B W2 62.8(14) 7_556 . . . ?
O1B P1 O2B W2 -117.2(14) . . . . ?
O2A P1 O2B W3 -126.0(15) . . . . ?
O2A P1 O2B W3 54.0(15) 7_556 . . . ?
O1A P1 O2B W3 -1.8(11) . . . . ?
O1A P1 O2B W3 178.2(11) 7_556 . . . ?
O1B P1 O2B W3 -63.5(15) 7_556 . . . ?
O1B P1 O2B W3 116.5(15) . . . . ?
O2A P1 O2B W1 118.5(13) . . . . ?
O2A P1 O2B W1 -61.5(13) 7_556 . . . ?
O1A P1 O2B W1 -117.2(13) . . . . ?
O1A P1 O2B W1 62.8(13) 7_556 . . . ?
O1B P1 O2B W1 -178.9(12) 7_556 . . . ?
O1B P1 O2B W1 1.1(12) . . . . ?
O1A O2A O2B P1 44.7(9) 7_556 . . . ?
O1B O2A O2B P1 -47.6(9) 7_556 . . . ?
W6 O2A O2B P1 109.3(14) . . . . ?
W2 O2A O2B P1 179.8(9) . . . . ?
W5 O2A O2B P1 -107.6(14) 7_556 . . . ?
P1 O2A O2B O1A 41.7(9) . . . . ?
O1A O2A O2B O1A 86.4(13) 7_556 . . . ?
O1B O2A O2B O1A -5.9(12) 7_556 . . . ?
W6 O2A O2B O1A 151.0(13) . . . . ?
W2 O2A O2B O1A -138.6(11) . . . . ?
W5 O2A O2B O1A -65.9(15) 7_556 . . . ?
P1 O2A O2B W2 -179.8(10) . . . . ?
O1A O2A O2B W2 -135.0(11) 7_556 . . . ?
O1B O2A O2B W2 132.6(10) 7_556 . . . ?
W6 O2A O2B W2 -70.4(13) . . . . ?
W5 O2A O2B W2 72.7(11) 7_556 . . . ?
P1 O2A O2B W3 104.5(14) . . . . ?
O1A O2A O2B W3 149.2(13) 7_556 . . . ?
O1B O2A O2B W3 56.8(17) 7_556 . . . ?
W6 O2A O2B W3 -146.2(10) . . . . ?
W2 O2A O2B W3 -75.8(14) . . . . ?
W5 O2A O2B W3 -3(2) 7_556 . . . ?
P1 O2A O2B W1 -102.6(14) . . . . ?
O1A O2A O2B W1 -57.9(16) 7_556 . . . ?
O1B O2A O2B W1 -150.3(13) 7_556 . . . ?
W6 O2A O2B W1 7(2) . . . . ?
W2 O2A O2B W1 77.1(11) . . . . ?
W5 O2A O2B W1 149.8(10) 7_556 . . . ?
O2A O1A O2B P1 -43.3(10) 7_556 . . . ?
O1B O1A O2B P1 48.6(10) 7_556 . . . ?
W6 O1A O2B P1 -109.2(16) 7_556 . . . ?
W4 O1A O2B P1 108.8(15) 7_556 . . . ?
W3 O1A O2B P1 -178.4(10) . . . . ?
P1 O1A O2B O2A -42.5(9) . . . . ?
O2A O1A O2B O2A -85.8(14) 7_556 . . . ?
O1B O1A O2B O2A 6.1(13) 7_556 . . . ?
W6 O1A O2B O2A -151.7(15) 7_556 . . . ?
W4 O1A O2B O2A 66.3(16) 7_556 . . . ?
W3 O1A O2B O2A 139.1(11) . . . . ?
P1 O1A O2B W2 -106.6(17) . . . . ?
O2A O1A O2B W2 -149.8(15) 7_556 . . . ?
O1B O1A O2B W2 -58.0(19) 7_556 . . . ?
W6 O1A O2B W2 144.2(13) 7_556 . . . ?
W4 O1A O2B W2 2(3) 7_556 . . . ?
W3 O1A O2B W2 75.0(15) . . . . ?
P1 O1A O2B W3 178.4(10) . . . . ?
O2A O1A O2B W3 135.1(12) 7_556 . . . ?
O1B O1A O2B W3 -133.0(11) 7_556 . . . ?
W6 O1A O2B W3 69.2(15) 7_556 . . . ?
W4 O1A O2B W3 -72.8(13) 7_556 . . . ?
P1 O1A O2B W1 102.2(14) . . . . ?
O2A O1A O2B W1 59.0(17) 7_556 . . . ?
O1B O1A O2B W1 150.8(13) 7_556 . . . ?
W6 O1A O2B W1 -7(2) 7_556 . . . ?
W4 O1A O2B W1 -149.0(10) 7_556 . . . ?
W3 O1A O2B W1 -76.2(12) . . . . ?
O3 W1 O6 W4 -154.6(18) . . . . ?
O13 W1 O6 W4 25(3) . . . . ?
O11 W1 O6 W4 104(2) . . . . ?
O8 W1 O6 W4 -52(2) . . . . ?
O1B W1 O6 W4 8.5(17) . . . . ?
O2B W1 O6 W4 41(2) . . . . ?
O4 W4 O7 W5 -152.5(17) . . . . ?
O15 W4 O7 W5 26(3) . . . . ?
O6 W4 O7 W5 -51.2(19) . . . . ?
O17 W4 O7 W5 104.7(18) . . . . ?
O1B W4 O7 W5 9.4(16) . . . . ?
O1A W4 O7 W5 39.8(18) 7_556 . . . ?
O3 W1 O8 W5 156.5(17) . . . . ?
O13 W1 O8 W5 -101.9(18) . . . . ?
O6 W1 O8 W5 52.5(19) . . . . ?
O11 W1 O8 W5 -27(3) . . . . ?
O1B W1 O8 W5 -7.5(15) . . . . ?
O2B W1 O8 W5 -40.5(18) . . . . ?
O5 W5 O8 W1 -153.6(17) . . . . ?
O16 W5 O8 W1 103.8(18) . . . . ?
O19 W5 O8 W1 24(3) 7_556 . . . ?
O7 W5 O8 W1 -52.1(18) . . . . ?
O1B W5 O8 W1 7.5(15) . . . . ?
O2A W5 O8 W1 39.7(18) 7_556 . . . ?
O3 W1 O11 W2 153.7(16) . . . . ?
O13 W1 O11 W2 52.0(17) . . . . ?
O6 W1 O11 W2 -102.1(18) . . . . ?
O8 W1 O11 W2 -23(3) . . . . ?
O1B W1 O11 W2 -40.2(18) . . . . ?
O2B W1 O11 W2 -7.6(15) . . . . ?
O9 W2 O12 W3 152.0(15) . . . . ?
O19 W2 O12 W3 -106.1(16) . . . . ?
O20 W2 O12 W3 -30(3) . . . . ?
O11 W2 O12 W3 49.8(17) . . . . ?
O2B W2 O12 W3 -12.3(13) . . . . ?
O2A W2 O12 W3 -42.0(16) . . . . ?
O3 W1 O13 W3 -152.7(17) . . . . ?
O6 W1 O13 W3 28(3) . . . . ?
O11 W1 O13 W3 -51.4(18) . . . . ?
O8 W1 O13 W3 104.9(18) . . . . ?
O1B W1 O13 W3 42.3(18) . . . . ?
O2B W1 O13 W3 8.9(15) . . . . ?
O10 W3 O13 W1 153.1(17) . . . . ?
O18 W3 O13 W1 -105.3(18) . . . . ?
O17 W3 O13 W1 -27(3) 7_556 . . . ?
O12 W3 O13 W1 50.7(18) . . . . ?
O2B W3 O13 W1 -9.1(15) . . . . ?
O1A W3 O13 W1 -42.1(18) . . . . ?
O14 W6 O15 W4 155.2(16) . . . . ?
O20 W6 O15 W4 -101.6(16) . . . . ?
O18 W6 O15 W4 54.5(17) 7_556 . . . ?
O16 W6 O15 W4 -20(3) 7_556 . . . ?
O1A W6 O15 W4 -8.5(14) 7_556 . . . ?
O2A W6 O15 W4 -38.3(16) . . . . ?
O4 W4 O15 W6 -157.6(15) . . . . ?
O7 W4 O15 W6 24(3) . . . . ?
O6 W4 O15 W6 100.9(17) . . . . ?
O17 W4 O15 W6 -55.3(16) . . . . ?
O1B W4 O15 W6 38.6(16) . . . . ?
O1A W4 O15 W6 8.4(14) 7_556 . . . ?
O5 W5 O16 W6 153.3(12) . . . 7_556 ?
O19 W5 O16 W6 51.9(13) 7_556 . . 7_556 ?
O8 W5 O16 W6 -103.5(14) . . . 7_556 ?
O7 W5 O16 W6 -26(2) . . . 7_556 ?
O1B W5 O16 W6 -40.8(13) . . . 7_556 ?
O2A W5 O16 W6 -9.6(11) 7_556 . . 7_556 ?
O10 W3 O18 W6 -156.2(14) . . . 7_556 ?
O17 W3 O18 W6 -54.3(15) 7_556 . . 7_556 ?
O13 W3 O18 W6 101.4(15) . . . 7_556 ?
O12 W3 O18 W6 21(2) . . . 7_556 ?
O2B W3 O18 W6 38.6(14) . . . 7_556 ?
O1A W3 O18 W6 9.1(12) . . . 7_556 ?
O9 W2 O19 W5 -157.3(14) . . . 7_556 ?
O12 W2 O19 W5 102.0(15) . . . 7_556 ?
O20 W2 O19 W5 -54.1(14) . . . 7_556 ?
O11 W2 O19 W5 22(3) . . . 7_556 ?
O2B W2 O19 W5 39.0(15) . . . 7_556 ?
O2A W2 O19 W5 7.7(13) . . . 7_556 ?
O14 W6 O20 W2 -156.4(13) . . . . ?
O15 W6 O20 W2 103.7(14) . . . . ?
O18 W6 O20 W2 23(2) 7_556 . . . ?
O16 W6 O20 W2 -53.4(14) 7_556 . . . ?
O1A W6 O20 W2 39.1(14) 7_556 . . . ?
O2A W6 O20 W2 9.7(12) . . . . ?
C3 N2 C1 N1 -0.5(17) . . . . ?
C4 N2 C1 N1 -179.3(15) . . . . ?
C2 N1 C1 N2 2.6(17) . . . . ?
C5 N1 C1 N2 -178.4(14) . . . . ?
C1 N1 C2 C3 -3.7(18) . . . . ?
C5 N1 C2 C3 177.3(15) . . . . ?
N1 C2 C3 N2 3.4(18) . . . . ?
C1 N2 C3 C2 -1.9(18) . . . . ?
C4 N2 C3 C2 176.9(16) . . . . ?
C1 N1 C5 C6 115.9(16) . . . . ?
C2 N1 C5 C6 -65.3(19) . . . . ?
C7 O21 C6 C5 -175.6(13) . . . . ?
N1 C5 C6 O21 70.0(16) . . . . ?
C6 O21 C7 O22 -3(2) . . . . ?
C6 O21 C7 C8 178.1(14) . . . . ?
O22 C7 C8 C9 179.0(19) . . . . ?
O21 C7 C8 C9 -2(2) . . . . ?
O22 C7 C8 C10 2(3) . . . . ?
O21 C7 C8 C10 -178.5(16) . . . . ?
C12 N3 C11 N4 4(4) . . . . ?
C15 N3 C11 N4 -171(3) . . . . ?
C14 N4 C11 N3 177(4) . . . . ?
C13 N4 C11 N3 -3(4) . . . . ?
C11 N3 C12 C13 -3(5) . . . . ?
C15 N3 C12 C13 172(3) . . . . ?
N3 C12 C13 N4 1(4) . . . . ?
C11 N4 C13 C12 1(4) . . . . ?
C14 N4 C13 C12 -179(4) . . . . ?
C11 N3 C15 C16 85(4) . . . . ?
C12 N3 C15 C16 -88(4) . . . . ?
C17 O23 C16 C15 -130(4) . . . . ?
N3 C15 C16 O23 -52(4) . . . . ?
C16 O23 C17 O24 5(6) . . . . ?
C16 O23 C17 C18 -177(4) . . . . ?
O24 C17 C18 C19 -3(9) . . . . ?
O23 C17 C18 C19 179(6) . . . . ?
O24 C17 C18 C20 179(5) . . . . ?
O23 C17 C18 C20 1(7) . . . . ?

#==============================================================================

#==============================================================================
# Additional structures and associated data_? identifiers
# should be added at this point if there is more than one 
# structure analysis in the CIF.

_shelx_res_file
;

    shelxl.res created by SHELXL-2014/7

TITL maimpw
CELL  0.70000 18.94670 14.69940 22.90230 90.00000 103.39000 90.00000
ZERR  4 0.00020 0.00020 0.00040 0.00000 0.00100 0.00000
LATT 7
SYMM    -X,    +Y, .50-Z
SFAC C H N O P W
DISP  C      0.00299     0.00156        6.14
DISP  N      0.00590     0.00319       12.58
DISP  O      0.01050     0.00587       23.15
DISP  P      0.10003     0.09177      362.04
DISP  W     -0.70969     6.71890    26506.41
UNIT 120 180 24 184 4 48
L.S. 20
FMAP 2
PLAN 50
WPDB -2
HTAB
BOND $H
CONF
LIST 4
TEMP -173.0
ACTA
SIZE 0.030 0.010 0.010
WGHT    0.070900  479.552887
FVAR       0.06097
W1    6    0.408677    0.373217    0.570571    11.00000    0.02816    0.04261 =
         0.02612   -0.00142   -0.01039   -0.00309
W2    6    0.276800    0.317309    0.652872    11.00000    0.02542    0.05103 =
         0.01201   -0.00689    0.00039    0.00472
W3    6    0.236412    0.483636    0.536716    11.00000    0.02614    0.03335 =
         0.03501   -0.00813    0.00282    0.00722
W4    6    0.422288    0.139477    0.532796    11.00000    0.02385    0.04767 =
         0.02449   -0.00742   -0.00363    0.01714
W5    6    0.380921    0.308255    0.416943    11.00000    0.03214    0.04393 =
         0.02050   -0.00393    0.00961    0.00357
W6    6    0.291690    0.083985    0.616023    11.00000    0.02341    0.04007 =
         0.01894    0.00224   -0.00046    0.00673
P1    5    0.250000    0.250000    0.500000    10.50000    0.01093    0.02393 =
         0.01245   -0.00325   -0.00048    0.00429
O1A   4    0.210590    0.338434    0.478609    10.50000    0.01805    0.04432 =
         0.02056    0.00062    0.00714    0.00287
O1B   4    0.333575    0.260825    0.503446    10.50000    0.02134    0.06101 =
         0.02962   -0.00621    0.00339    0.00638
O2A   4    0.241097    0.222614    0.561599    10.50000    0.04195    0.03334 =
         0.01116    0.00293    0.01413    0.00753
O2B   4    0.277551    0.325205    0.547593    10.50000    0.01487    0.03744 =
         0.01663   -0.00323   -0.01151    0.00783
O3    4    0.481751    0.433805    0.603798    11.00000    0.02965    0.05731 =
         0.03589    0.00203    0.00037   -0.00602
O4    4    0.503943    0.091292    0.547302    11.00000    0.02496    0.06956 =
         0.03283   -0.00693    0.00020    0.01117
O5    4    0.443138    0.333224    0.377848    11.00000    0.04720    0.05762 =
         0.05752   -0.01268    0.02957    0.00200
O6    4    0.442386    0.253118    0.573272    11.00000    0.19321    0.04120 =
         0.02410   -0.00759    0.00008    0.01324
O7    4    0.422409    0.203534    0.461455    11.00000    0.19158    0.04144 =
         0.02313   -0.00483   -0.00898    0.02383
O8    4    0.412945    0.374862    0.489262    11.00000    0.17896    0.05007 =
         0.01332   -0.00920   -0.00584    0.01990
O9    4    0.288700    0.351177    0.724251    11.00000    0.04620    0.11381 =
         0.03467   -0.03476   -0.00782    0.03182
O10   4    0.232058    0.592808    0.554062    11.00000    0.06312    0.05237 =
         0.05535   -0.02136    0.01932    0.00046
O11   4    0.368113    0.345265    0.635826    11.00000    0.02295    0.12080 =
         0.10611    0.08720    0.02505    0.03755
O12   4    0.239367    0.424469    0.611521    11.00000    0.02794    0.10858 =
         0.11118    0.07040    0.02194    0.02542
O13   4    0.337368    0.463297    0.550433    11.00000    0.02506    0.11480 =
         0.08851    0.05278    0.02386    0.02773
O14   4    0.313029    0.004296    0.669714    11.00000    0.06854    0.06668 =
         0.04765    0.01929   -0.03008   -0.01743
O15   4    0.382962    0.100013    0.597615    11.00000    0.03705    0.16595 =
         0.04375   -0.05473    0.03268   -0.04265
O16   4    0.309951    0.399069    0.391751    11.00000    0.02406    0.04951 =
         0.08805   -0.03084    0.00154    0.00631
O17   4    0.362471    0.049385    0.485785    11.00000    0.05152    0.13200 =
         0.03993   -0.04871    0.02813   -0.03701
O18   4    0.233857    0.489693    0.453989    11.00000    0.03331    0.14413 =
         0.05990   -0.06800    0.02005   -0.03737
O19   4    0.180860    0.272469    0.635912    11.00000    0.03570    0.03464 =
         0.10691   -0.02451    0.00825    0.00709
O20   4    0.306629    0.193559    0.659509    11.00000    0.02408    0.04198 =
         0.08929   -0.02552   -0.00383   -0.00218
O21   4    0.371817    0.721619    0.622302    11.00000    0.03139    0.05162 =
         0.02726    0.00343    0.00230    0.00545
O22   4    0.272353    0.743019    0.656431    11.00000    0.04985    0.09338 =
         0.04966    0.00171    0.02096    0.02628
N1    3    0.395251    0.730578    0.500340    11.00000    0.02935    0.03678 =
         0.01821    0.00435    0.00112    0.00022
N2    3    0.372160    0.655764    0.417160    11.00000    0.02550    0.06273 =
         0.02294   -0.00583    0.00280   -0.00171
C1    1    0.374448    0.737402    0.440742    11.00000    0.01759    0.05913 =
         0.02018    0.00220    0.00073    0.01315
AFIX  43
H1    2    0.363113    0.792484    0.418884    11.00000   -1.20000
AFIX   0
C2    1    0.409660    0.638986    0.514287    11.00000    0.02549    0.04182 =
         0.02430    0.00259    0.00150   -0.00041
AFIX  43
H3    2    0.428045    0.614338    0.553185    11.00000   -1.20000
AFIX   0
C3    1    0.393008    0.592882    0.463396    11.00000    0.04180    0.04362 =
         0.02058   -0.00286    0.00612   -0.00277
AFIX  43
H2    2    0.394915    0.528697    0.459153    11.00000   -1.20000
AFIX   0
C4    1    0.352407    0.635715    0.352830    11.00000    0.04814    0.07852 =
         0.02635   -0.01052    0.00086    0.01250
AFIX 137
H4A   2    0.350199    0.692512    0.330070    11.00000   -1.20000
H4B   2    0.304894    0.605828    0.342789    11.00000   -1.20000
H4C   2    0.388904    0.595379    0.342558    11.00000   -1.20000
AFIX   0
C5    1    0.402468    0.807554    0.542530    11.00000    0.03276    0.04141 =
         0.02974    0.00166   -0.00934   -0.00055
AFIX  23
H5A   2    0.393602    0.865379    0.519850    11.00000   -1.20000
H5B   2    0.452370    0.809180    0.568047    11.00000   -1.20000
AFIX   0
C6    1    0.348182    0.797668    0.581873    11.00000    0.05288    0.03712 =
         0.03742   -0.00475   -0.00670    0.01513
AFIX  23
H6A   2    0.346630    0.854151    0.605087    11.00000   -1.20000
H6B   2    0.299030    0.785936    0.556738    11.00000   -1.20000
AFIX   0
C7    1    0.326588    0.698857    0.658094    11.00000    0.03539    0.06450 =
         0.02056   -0.00554    0.00608    0.00534
C8    1    0.350377    0.619927    0.697214    11.00000    0.05457    0.03971 =
         0.02915   -0.00606    0.01063   -0.00578
C9    1    0.414369    0.573181    0.694178    11.00000    0.07052    0.04463 =
         0.06025   -0.00129    0.01564    0.00351
AFIX  93
H9A   2    0.428271    0.520190    0.717787    11.00000   -1.20000
H9B   2    0.443606    0.594660    0.668523    11.00000   -1.20000
AFIX   0
C10   1    0.302348    0.591581    0.735429    11.00000    0.10805    0.05848 =
         0.05303   -0.01281    0.04777   -0.02114
AFIX 137
H10A  2    0.319307    0.533540    0.754709    11.00000   -1.20000
H10B  2    0.252904    0.584316    0.710928    11.00000   -1.20000
H10C  2    0.302632    0.637881    0.766271    11.00000   -1.20000
AFIX   0
PART -2
SAME O21 > O22
O23   4    0.561814    0.064517    0.715587    10.50000    0.10280    0.05865 =
         0.09889   -0.02245    0.08781   -0.02531
O24   4    0.593148    0.193836    0.678799    10.50000    0.11051    0.06944 =
         0.04177   -0.00782    0.03361   -0.01710
SAME N1 > N2
N3    3    0.526759   -0.111599    0.691371    10.50000    0.06248    0.04752 =
         0.01823    0.01231    0.03082    0.01218
N4    3    0.452682   -0.141142    0.747282    10.50000    0.02082    0.06883 =
         0.03552    0.00005   -0.00393   -0.01118
SAME C1 > C10
C11   1    0.464429   -0.087521    0.703183    10.50000    0.07036    0.03326 =
         0.01631    0.01138    0.00789    0.01192
AFIX  43
H11   2    0.433329   -0.040412    0.683810    10.50000   -1.20000
AFIX   0
C12   1    0.554854   -0.185436    0.724958    10.50000    0.06403    0.05818 =
         0.02612    0.00323    0.00712    0.03965
AFIX  43
H12   2    0.598079   -0.216841    0.723032    10.50000   -1.20000
AFIX   0
C13   1    0.511251   -0.205576    0.760695    10.50000    0.04715
AFIX  43
H13   2    0.517455   -0.253181    0.789490    10.50000   -1.20000
AFIX   0
C14   1    0.393536   -0.136980    0.776261    10.50000    0.04681    0.08987 =
         0.04371    0.00568    0.00878    0.02541
AFIX 137
H14A  2    0.355386   -0.097639    0.753116    10.50000   -1.20000
H14B  2    0.410614   -0.112185    0.816800    10.50000   -1.20000
H14C  2    0.374069   -0.198264    0.778729    10.50000   -1.20000
AFIX   0
C15   1    0.563195   -0.058256    0.650789    10.50000    0.04018    0.03073 =
         0.02582    0.01852    0.00485    0.00224
AFIX  23
H15A  2    0.526088   -0.031545    0.617549    10.50000   -1.20000
H15B  2    0.594301   -0.099146    0.633230    10.50000   -1.20000
AFIX   0
C16   1    0.609061    0.016989    0.686008    10.50000    0.03878    0.08643 =
         0.06035    0.00509    0.01714   -0.01485
AFIX  23
H16A  2    0.650819   -0.008791    0.715581    10.50000   -1.20000
H16B  2    0.627549    0.058170    0.658751    10.50000   -1.20000
AFIX   0
C17   1    0.560171    0.156676    0.709962    10.50000    0.03599    0.05314 =
         0.03890   -0.00450    0.00949   -0.00960
C18   1    0.512962    0.202348    0.743617    10.50000    0.07710    0.06526 =
         0.03368   -0.01434    0.03377   -0.01458
C19   1    0.507853    0.297968    0.742162    10.50000    0.19097    0.09134 =
         0.12974   -0.08031   -0.12186    0.11194
AFIX  93
H19A  2    0.479191    0.328292    0.765127    10.50000   -1.20000
H19B  2    0.533070    0.332125    0.718216    10.50000   -1.20000
AFIX   0
C20   1    0.475255    0.146097    0.779743    10.50000    0.07351
AFIX 137
H20A  2    0.423542    0.142945    0.760095    10.50000   -1.20000
H20B  2    0.481137    0.173113    0.819703    10.50000   -1.20000
H20C  2    0.495898    0.084658    0.783564    10.50000   -1.20000
PART 0
AFIX   0
HKLF 4

REM  maimpw
REM R1 =  0.0641 for    6913 Fo > 4sig(Fo)  and  0.0833 for all    8833 data
REM    505 parameters refined using     17 restraints

END

WGHT      0.0701    485.9263

REM Instructions for potential hydrogen bonds
EQIV $1 -x+1/2, -y+3/2, -z+1
HTAB C1 O10_$1
EQIV $2 -x+1, -y+1, -z+1
HTAB C1 O24_$2
HTAB C3 O8
HTAB C4 O24_$2
HTAB C4 O3_$2
HTAB C5 O10_$1
HTAB C5 O7_$2
HTAB C11 O14
EQIV $3 -x+1, y-1, -z+3/2
HTAB C13 O21_$3
HTAB C14 O14
EQIV $4 -x+1/2, y-1/2, -z+3/2
HTAB C14 O19_$4
HTAB C15 O4
EQIV $5 -x+1, -y, -z+1
HTAB C15 O7_$5
EQIV $6 x+1/2, y-1/2, z
HTAB C15 O19_$6
EQIV $7 -x+1, y, -z+3/2
HTAB C16 O14_$7

REM Highest difference peak  2.127,  deepest hole -4.962,  1-sigma level  0.473
Q1    1   0.4464  0.1656  0.5169  11.00000  0.05    2.13
Q2    1   0.3793  0.2188  0.4097  11.00000  0.05    1.84
Q3    1   0.3057  0.2345  0.6497  11.00000  0.05    1.69
Q4    1   0.2623  0.4196  0.5077  11.00000  0.05    1.63
Q5    1   0.2290  0.3984  0.5112  11.00000  0.05    1.62
Q6    1   0.3081  0.2206  0.5965  11.00000  0.05    1.62
Q7    1   0.3568  0.2256  0.4782  11.00000  0.05    1.62
Q8    1   0.3738  0.3983  0.4132  11.00000  0.05    1.62
Q9    1   0.2924  0.2666  0.6124  11.00000  0.05    1.60
Q10   1   0.4685  0.0795  0.5187  11.00000  0.05    1.60
Q11   1   0.2039  0.2773  0.5811  11.00000  0.05    1.55
Q12   1   0.2046  0.4017  0.5490  11.00000  0.05    1.55
Q13   1   0.2561  0.2356  0.6616  11.00000  0.05    1.53
Q14   1   0.2526  0.3919  0.5399  11.00000  0.05    1.53
Q15   1   0.2687  0.3617  0.5014  11.00000  0.05    1.52
Q16   1   0.3936  0.4362  0.3807  11.00000  0.05    1.50
Q17   1   0.2179  0.1640  0.5622  11.00000  0.05    1.50
Q18   1   0.3721  0.1809  0.5480  11.00000  0.05    1.46
Q19   1   0.3218  0.1581  0.6015  11.00000  0.05    1.46
Q20   1   0.2511  0.1199  0.5703  11.00000  0.05    1.45
Q21   1   0.3643  0.5404  0.4574  11.00000  0.05    1.43
Q22   1   0.3056  0.1594  0.6482  11.00000  0.05    1.41
Q23   1   0.4164  0.2214  0.5587  11.00000  0.05    1.37
Q24   1   0.4436  0.4819  0.5162  11.00000  0.05    1.37
Q25   1   0.2430  0.3754  0.6126  11.00000  0.05    1.35
Q26   1   0.3050  0.2036  0.5691  11.00000  0.05    1.34
Q27   1   0.4113  0.1598  0.5830  11.00000  0.05    1.34
Q28   1   0.3280  0.2600  0.6357  11.00000  0.05    1.33
Q29   1   0.4433  0.8018  0.5491  11.00000  0.05    1.32
Q30   1   0.4211  0.7396  0.3976  11.00000  0.05    1.31
Q31   1   0.3368  0.3262  0.6253  11.00000  0.05    1.30
Q32   1   0.1978  0.2710  0.5399  11.00000  0.05    1.30
Q33   1   0.3932  0.2132  0.4487  11.00000  0.05    1.29
Q34   1   0.2612  0.3706  0.3653  11.00000  0.05    1.29
Q35   1   0.4110  0.3333  0.5702  11.00000  0.05    1.27
Q36   1   0.3559  0.3835  0.5213  11.00000  0.05    1.26
Q37   1   0.3168  0.2774  0.4841  11.00000  0.05    1.26
Q38   1   0.4046  0.4938  0.5597  11.00000  0.05    1.25
Q39   1   0.4088  0.3787  0.3927  11.00000  0.05    1.25
Q40   1   0.3964  0.5014  0.6006  11.00000  0.05    1.24
Q41   1   0.3705  0.2591  0.5443  11.00000  0.05    1.23
Q42   1   0.4251  0.5506  0.5387  11.00000  0.05    1.23
Q43   1   0.4083  0.2759  0.5673  11.00000  0.05    1.23
Q44   1   0.4678  0.2600  0.5713  11.00000  0.05    1.23
Q45   1   0.6065 -0.0729  0.6230  11.00000  0.05    1.22
Q46   1   0.3959  0.2945  0.5972  11.00000  0.05    1.22
Q47   1   0.4252  0.0084  0.4880  11.00000  0.05    1.21
Q48   1   0.3605 -0.0453  0.4465  11.00000  0.05    1.21
Q49   1   0.4339  0.4390  0.7199  11.00000  0.05    1.20
Q50   1   0.3616  0.1355  0.4251  11.00000  0.05    1.20
;

_shelx_res_checksum   74537

_shelx_hkl_file
;
   2   0  -2 1087.80   35.45
  -1  -1  -2    4.08    0.61
   0   0  -3    2.48    0.73
   0  -2   0  396.60   14.25
   0  -2  -1    4.40    1.19
   0  -2   1    2.26    0.71
   1  -1  -3    1.54    0.93
   2   0  -3    1.32    0.70
  -2   0   3    1.49    0.68
  -2   0  -2  901.49   31.85
   2   0   2  950.02   30.86
   0  -2   2  130.21    5.60
   0   2  -2  139.97    6.46
   0  -2  -2  140.14    6.29
   1  -1   3  830.71   31.55
  -1  -1  -3  937.77   30.68
  -1   1  -3  924.00   31.37
   1   1   3  995.65   32.76
   3   1  -1  395.13   14.69
  -3   1   1  384.54   12.78
   3  -1  -1  379.75   13.05
  -3  -1   1  371.56   14.08
   2  -2  -1   27.20    1.84
   2   2  -1   29.24    1.78
  -2   2   1   30.58    1.97
  -2  -2   1   28.95    2.12
   2  -2   0  635.40   22.52
  -2   2   0  608.53   22.46
   2   2   0  743.70   23.71
  -2  -2   0  655.27   24.06
  -3   1   0    4.26    0.31
  -3  -1   0    2.71    0.93
   3   1   0    7.87    1.06
   0   0   4  997.20   32.79
   0   0  -4  950.33   33.89
   3  -1  -2  110.50    4.88
   3   1  -2  120.19    4.93
  -3   1   2  121.54    4.94
  -3  -1   2  114.80    5.44
   2  -2  -2 2454.65   79.21
   2   2  -2 2476.40   82.38
  -2   2   2 2565.30   79.45
  -2  -2   2 2330.40   79.71
   2   2   1   54.04    2.84
  -2  -2  -1   48.92    2.97
   2  -2   1   39.47    2.22
  -2   2  -1   46.90    2.41
   2   0  -4 1283.16   43.28
  -1  -1   4  638.20   22.87
   1   1  -4  561.46   21.57
   3   1   1 1144.98   36.67
  -3  -1  -1 1065.60   38.23
   0   2  -3  266.07   10.88
   0  -2   3  258.49   10.30
  -2   0  -3    1.34    0.81
   2   0   3    0.67    1.01
  -3   1   3 2723.94   83.27
  -3  -1   3 2355.68   82.74
   3  -1  -3 2598.39   84.88
   2   2  -3   15.31    1.60
  -2   2   3   12.47    1.44
   2  -2  -3   10.07    1.40
  -2  -2   3   10.94    1.66
   2  -2   2  504.61   18.34
  -2  -2  -2  536.45   20.98
   2   2   2  533.14   18.28
  -2   2  -2  425.79   17.59
   1   1   4  248.37    9.60
   1  -1   4  257.20    9.74
  -1   1  -4  248.70   11.02
  -1  -1  -4  250.00   11.41
   1  -3   0  546.08   19.07
  -1   3   0  525.08   18.06
  -4   0   1    7.35    0.87
   4   0  -1    6.96    0.82
  -1   3   1 2718.92   87.99
  -1  -3   1 2655.88   86.30
   1  -3  -1 2445.03   82.76
   3  -1   2   38.63    1.94
  -3  -1  -2   44.69    2.94
   3   1   2   41.21    2.86
  -3   1  -2   39.93    2.00
  -4   0   0    9.78    0.88
   4   0   0    6.60    0.79
   1  -3   1  259.36    9.73
  -1   3  -1  292.48   10.57
  -3  -1   4  131.13    6.35
   3  -1  -4  127.73    5.62
  -3  -1   4  119.31    6.03
  -3   1   4  124.31    5.12
   0   0  -5    2.25    1.24
   0   0   5    1.10    1.15
  -1   3   2    5.91    1.69
  -1  -3   2    8.45    1.58
   1  -3  -2    9.14    1.75
   0  -2  -4  621.29   22.13
   0  -2   4  584.55   21.06
   0  -2   4  604.06   22.28
   2   0  -5    4.81    1.15
   4   0  -3    8.87    0.97
  -4   0   3   10.52    1.13
   1   1  -5   88.34    4.22
  -1  -1   5   89.56    4.83
  -2  -2   4 1698.37   55.73
  -2   2   4 1730.73   57.20
   2  -2  -4 1691.62   60.64
  -4   0  -1   13.96    0.98
   4   0   1   12.85    1.00
   1  -3   2   43.35    2.26
  -1   3  -2   52.51    2.55
  -1  -3  -2   47.66    3.03
  -2  -2  -3  395.05   15.18
   2  -2   3  351.01   12.60
   2   2   3  399.31   15.00
  -1  -3   3 2202.26   73.71
   1  -3  -3 2268.71   72.41
  -1   3   3 2467.54   77.89
   3  -1   3 1768.15   54.12
  -3  -1  -3 1619.55   55.04
   3   1   3 1628.82   55.15
  -3   1  -3 1663.17   55.59
   4   0  -4 3510.19  114.80
  -4   0   4 3520.89  116.40
   4  -2  -1  307.71   11.20
  -4  -2   1  306.39   12.17
  -4   2   1  301.10   11.20
   4   2  -1  328.98   12.86
   1   1   5 1901.77   61.43
  -1   1  -5 1809.97   61.33
   1  -1   5 1830.71   61.50
  -1  -1  -5 1748.47   61.46
   4   0   2 2272.87   73.22
   3  -1  -5   37.47    2.54
  -3  -1   5   40.57    3.04
  -3   1   5   42.82    2.56
   3   1  -5   37.45    2.32
  -4   2   2 1860.91   59.10
   4  -2  -2 1857.48   60.38
   4   2  -2 1812.15   61.59
  -4  -2   2 1824.34   60.84
   4   2   0 2032.57   65.20
  -4  -2   0 2039.05   65.50
   4  -2   0 1835.63   60.86
  -4   2   0 1845.75   61.39
   1  -3   3 1896.64   62.13
  -1  -3  -3 1862.85   64.98
  -1   3  -3 2004.68   65.06
   1   3   3 1910.13   66.42
   3  -3  -1   83.05    4.42
  -3   3   1   82.46    3.86
   3   3  -1  100.73    5.32
  -3  -3   1   92.45    5.00
  -3  -3   0 2455.12   82.68
  -3   3   0 2397.53   79.78
   3  -3   0 2348.78   78.58
   3   3   0 2733.76   87.06
   0  -2  -5  156.52    7.68
   0   2   5  159.20    6.44
   0  -2   5  157.57    7.11
   0  -2   5  160.58    7.59
   2  -2  -5 1319.68   45.37
  -2   2   5 1299.56   45.06
  -3   3   2  295.56   11.35
   3  -3  -2  268.83   10.89
  -3  -3   2  310.48   13.02
   3   3  -2  294.22   11.50
   4   2  -3  540.77   18.00
   4  -2  -3  504.58   18.65
  -4  -2   3  512.33   20.55
  -4   2   3  529.60   18.46
   2   0  -6 1838.52   59.62
   2   2   4   59.86    3.69
   2  -2   4   51.54    3.25
  -2  -2  -4   63.67    3.73
   2  -2   4   67.06    3.11
  -4  -2  -1   23.33    2.01
   4   2   1   22.59    2.18
  -4   2  -1   15.82    1.14
   4  -2   1   15.92    1.00
   1  -3  -4  490.79   17.02
  -1  -3   4  494.45   17.77
  -1   3   4  520.38   18.99
   1   3  -4  483.43   17.71
   0   0  -6  410.94   16.63
   0   0   6  433.83   17.14
   2   0   5    0.96    1.24
  -2   0  -5   -1.37    1.20
   3  -3   1  638.12   21.63
  -3  -3  -1  620.39   22.35
   3   3   1  662.76   23.94
  -3   3  -1  646.46   23.04
   0   4   0 1872.46   65.14
   0  -4   0 1865.39   60.68
   5   1  -1 3171.29  101.89
   4   0  -5    0.84    1.26
  -4   0   5    2.54    1.18
  -5  -1   2 2051.97   71.44
   5  -1  -2 2199.97   70.09
   5   1  -2 2174.58   72.07
  -5   1   2 2268.87   70.72
   0   4  -1  512.05   18.34
   0   4   1  523.87   21.21
   0  -4   1  523.09   18.49
   0  -4  -1  500.35   19.52
  -3   3   3   30.81    2.36
   3   3  -3   23.67    1.98
   3  -3  -3   26.55    1.80
  -3  -3   3   21.98    2.51
  -3   1  -4  920.46   33.04
  -3  -1  -4  940.01   35.65
   3   1   4  967.83   33.66
   3  -1   4  977.63   32.12
   5   1   0 1918.50   61.37
  -5  -1   0 1811.69   60.88
  -4   0  -3    0.19    1.05
   4   0   3    1.63    1.21
  -5  -1   3   41.41    2.78
   5   1  -3   37.46    2.31
   5  -1  -3   41.85    2.63
  -5   1   3   38.43    2.16
  -4  -2   4  102.08    5.68
   4   2  -4  102.12    4.96
  -4   2   4   92.68    4.71
   4  -2  -4   97.52    4.38
   0  -4   2   66.73    3.75
   0   4   2   78.97    4.57
   0   4  -2   67.68    3.54
   0  -4  -2   67.24    3.92
  -4  -2  -2 2625.12   89.31
   4   2   2 2627.84   86.49
  -3  -3  -2 1129.25   40.24
  -3   3  -2 1094.64   38.38
   3   3   2 1131.13   40.40
   3  -3   2 1006.12   37.01
   3   1  -6 1649.49   55.21
  -3   1   6 1826.00   58.04
   3  -1  -6 1704.62   59.81
   2  -4  -1    7.68    1.74
  -2   4   1    9.50    1.44
   2  -4   0 1881.79   60.73
  -2  -4   0 1793.39   62.20
  -2   4   0 1863.91   61.53
  -5  -1  -1   74.86    3.50
   5  -1   1   79.88    2.58
   5   1   1   88.33    4.23
   3   3  -4   29.58    2.09
   3  -3  -4   29.82    2.25
  -3  -3   4   31.62    2.67
  -3   3   4   31.22    2.60
  -1  -1  -6  503.40   20.90
   1   1   6  559.54   21.93
   1  -1   6  522.01   20.45
  -1   1  -6  509.61   20.37
  -5   1   4   96.93    4.70
   5  -1  -4  101.18    4.21
  -5  -1   4   94.10    5.05
  -5  -1   4  110.90    5.19
  -2  -2   6  947.48   35.33
   2  -2  -6 1167.71   37.69
  -2   2   6 1072.14   36.91
   1   3  -5    0.34    1.46
   1  -3  -5    4.62    1.99
  -1  -3   5    2.93    1.29
   2  -4  -2  122.17    5.72
  -2   4   2  123.33    6.14
   2   4   1 4131.57  135.11
   2  -4   1 3949.27  130.28
  -2   4  -1 4408.46  136.48
  -2  -4  -1 4209.37  140.22
   0   2  -6    2.03    1.32
   0  -2  -6    0.87    1.90
   0  -2   6    3.96    1.39
   0   2   6   -0.31    1.85
   2  -2   5 1381.29   48.03
  -2   2  -5 1411.07   48.08
  -2  -2  -5 1314.70   45.56
   2   2   5 1347.72   47.87
   0  -4  -3  214.17    7.97
   0   4  -3  208.82    8.83
   0  -4   3  194.79    7.63
  -4   0   6  142.14    6.77
   4   0  -6  148.47    6.60
   4   2  -5 2519.40   88.71
  -4  -2   5 2609.28   91.38
   4  -2  -5 2882.98   90.71
  -4   2   5 2925.64   93.54
   3   3   3 2203.42   74.83
  -3   3  -3 2208.15   71.40
  -3  -3  -3 1922.51   73.00
   3  -3   3 2189.66   70.17
  -2   4   3 1634.32   54.47
  -2  -4   3 1433.45   51.86
   2  -4  -3 1572.05   52.99
   4   2   3  249.25   10.97
   4  -2   3  237.98    9.60
  -4  -2  -3  256.03   10.98
   4  -2   3  260.65    9.89
   5  -1   2   10.69    0.88
  -5  -1  -2   13.34    1.84
  -5   1  -2   10.86    0.73
   5   1   2   10.26    1.31
  -2   0  -6  657.13   24.61
   2   0   6  703.66   25.31
   1  -1  -7 1210.14   44.45
  -1  -1   7 1160.76   41.77
   1   1  -7 1087.88   40.28
  -2  -4  -2 5800.54  188.78
   2   4   2 5871.33  194.78
  -3  -1  -5 2162.22   73.67
  -3   1  -5 2228.73   76.30
   3  -1   5 2193.46   72.55
   3   1   5 2271.93   75.61
   0   0   7    1.44    1.60
   0   0  -7    0.14    1.60
  -5  -1   5  519.76   20.29
  -5  -1   5  572.00   20.38
  -5   1   5  501.16   19.29
   5  -1  -5  516.23   18.33
   1   3   5 2728.56   89.37
  -1  -3  -5 2623.74   89.91
   1  -3   5 2438.27   87.10
   1  -3   5 2868.13   87.52
  -6   0   1   83.14    4.15
   6   0  -1   93.20    3.75
  -3  -3   5  760.14   30.20
  -3   3   5  839.42   28.80
   3  -3  -5  806.29   28.70
   3   3  -5  732.72   28.00
  -6   0   3   25.79    1.72
  -6   0   3   31.96    2.07
   3   1  -7 3822.67  121.74
   3  -1  -7 3815.18  128.10
  -3   1   7 3851.78  124.00
   0   4  -4  288.12   11.05
   0  -4   4  269.88   10.83
   0  -4  -4  246.24   11.25
   2  -4  -4   21.49    2.53
  -2   4   4   22.32    2.34
  -2  -4   4   20.73    2.60
  -1  -3   6  137.21    6.21
   1  -3  -6  131.49    6.41
  -1  -3   6  155.56    5.92
   2   4   3   14.52    2.60
  -2  -4  -3   19.54    2.37
  -2   4  -3   17.49    2.14
   2  -4   3   15.62    1.83
  -4   2   6 1849.88   62.39
  -4  -2   6 1766.32   63.33
   4  -2  -6 1846.62   60.60
  -6   0   4  607.19   21.58
  -6   0   4  568.70   21.96
   5   3  -1  285.66   12.19
  -5  -3   1  264.96   11.39
   5  -3  -1  237.40    9.70
  -5   3   1  245.29    9.86
  -5  -3   2  568.69   20.95
  -5   3   2  502.59   19.17
   5   3  -2  560.78   20.42
   5  -3  -2  534.32   19.15
   2  -2  -7 7066.11  226.17
  -5  -1  -3   35.53    2.34
   5  -1   3   36.97    1.95
   5   1   3   43.32    2.74
   3  -3   4  609.03   24.70
  -3  -3  -4  680.45   25.27
   3   3   4  672.62   26.57
   3  -3   4  707.34   24.04
  -1  -1  -7  309.88   13.13
   1  -1   7  311.64   13.59
  -1   1  -7  302.47   11.13
   1   1   7  301.25   13.05
   4   0  -7    1.18    1.46
  -4   0   7    0.76    1.58
  -6   0  -1    9.80    1.11
   6   0   1   10.08    1.16
   5   3   0   47.62    3.18
  -5  -3   0   46.45    2.82
  -5   3   0   37.74    2.06
   5  -3   0   40.19    2.16
   4  -2   4   45.20    2.54
  -4  -2  -4   48.93    3.03
   4   2   4   37.28    2.94
  -2   2  -6  318.63   12.41
   2   2   6  302.53   12.73
   2  -2   6  310.39   12.51
  -2  -2  -6  283.62   13.35
   5  -3  -3   94.93    4.60
   5   3  -3   93.72    5.29
  -5   3   3   92.30    4.60
  -5  -3   3   86.30    4.65
  -5  -1   6  381.77   13.04
  -5   1   6  357.81   14.11
   5  -1  -6  357.02   12.76
  -5  -1   6  300.06   13.58
   0  -2   7  288.63   12.48
   0   2  -7  297.21   11.87
   0  -2  -7  272.64   12.38
   0   2   7  261.46   11.30
   1  -5   0  146.38    7.81
  -1  -5   0  157.68    6.47
  -1   5   0  171.94    6.98
  -4   4   1    7.74    1.60
   4  -4  -1    8.93    1.71
   4   4  -1   15.83    2.27
  -4  -4   1   11.17    2.62
  -6   2   2  265.91    9.61
   6   2  -2  266.48   10.89
   6  -2  -2  259.69   10.40
  -6  -2   2  255.52   11.06
   1  -5  -1  198.26    9.17
   1   5  -1  213.85    9.86
  -1   5   1  208.55    9.28
  -1  -5   1  207.23    8.70
   6   2  -1 1691.33   54.18
  -6   2   1 1550.68   52.22
  -6  -2   1 1657.05   59.16
   6  -2  -1 1692.34   51.97
   4   0   5   12.21    1.63
  -4   0  -5   12.46    1.42
   4  -4  -2 2328.56   72.00
  -4   4   2 2074.40   75.21
  -4  -4   2 2252.89   76.23
   4   4  -2 2246.32   74.15
   3  -3  -6  335.32   13.12
  -3  -3   6  323.98   13.55
  -3   3   6  338.85   13.75
   4  -4   0 1554.97   55.07
  -4  -4   0 1673.86   57.60
  -4   4   0 1607.55   53.94
   4   4   0 1716.33   56.70
   1  -5   1   20.01    2.46
  -1  -5  -1   19.38    2.39
  -1   5  -1   16.70    2.66
   6   2  -3  428.14   16.30
   6  -2  -3  438.61   16.63
  -6   2   3  445.67   15.47
  -6  -2   3  416.25   16.09
  -6   0   5   -0.11    1.16
   6   0  -5   -0.03    1.22
   5  -3   1  379.09   14.19
   5   3   1  436.60   16.76
  -5  -3  -1  416.32   16.27
  -5   3  -1  402.32   14.57
  -1  -3  -6 4205.98  139.32
   1   3   6 4576.70  144.93
   1  -3   6 4224.22  139.53
   3   1   6 1483.60   54.01
  -3   1  -6 1406.15   50.83
  -3  -1  -6 1428.43   50.45
   3  -1   6 1528.48   50.28
   0  -4   5 2572.76   86.88
   0   4  -5 2517.94   81.82
  -1   5   2  685.88   28.06
   1  -5  -2  687.85   24.81
  -1  -5   2  650.69   22.49
   1   5  -2  656.57   24.12
  -6  -2   0    2.31    1.47
   6   2   0    4.67    1.47
  -2  -4   5   30.60    2.62
   2  -4  -5   25.12    2.47
  -2   4   5   31.78    3.17
   5  -3  -4 1276.44   42.30
  -5   3   4 1265.50   41.93
   5   3  -4 1208.95   42.71
  -5  -3   4 1159.96   41.68
   4   4  -3 1433.25   50.60
   4  -4  -3 1367.95   48.47
  -4  -4   3 1392.28   48.92
  -4   4   3 1455.40   48.47
   2   0   7   -0.39    1.18
  -2   0  -7    1.35    1.88
   2  -4   4 6295.42  190.24
  -2  -4  -4 5533.15  193.79
   2   4   4 6171.78  196.38
   1   1  -8 2773.94   93.10
  -1   1   8 2916.61   96.49
  -1  -1   8 2806.90   94.05
   1  -1  -8 2869.58   95.88
   6   0   2  138.03    5.69
  -6   0  -2  139.85    5.13
  -4  -4  -1 3381.56  109.41
   4  -4   1 3346.09  106.73
  -4   4  -1 3309.65  108.99
   4   4   1 3547.19  113.81
   0   0  -8  233.98   11.93
   0   0   8  240.49   11.68
   1  -5   2 1102.21   37.55
  -1   5  -2 1151.38   37.99
  -1  -5  -2 1041.98   37.71
   6   2  -4   12.19    1.71
  -6   2   4   17.33    1.53
   6  -2  -4   20.18    1.75
  -6  -2   4   14.23    1.90
  -4  -2   7   74.57    4.34
   4  -2  -7   94.54    4.40
  -4   2   7   97.21    5.41
  -4  -2   7   99.44    4.90
  -3   1   8 5359.24  174.79
   3   1  -8 4949.98  162.33
   3  -1  -8 5302.52  170.54
  -5   1  -4 1300.30   45.01
   5  -1   4 1345.53   45.25
   5   1   4 1336.51   47.33
  -5  -1  -4 1351.53   45.88
  -6  -2  -1  288.94   12.19
   6   2   1  294.11   11.52
   1   5  -3   71.56    4.95
   1  -5  -3   58.35    3.60
  -1  -5   3   59.52    4.06
  -1   5   3   63.06    4.33
   5   3   2   67.15    3.80
  -5  -3  -2   72.91    3.90
  -5   3  -2   53.95    2.75
   5  -3   2   54.65    2.61
   4   4  -4 2615.07   88.39
   4  -4  -4 2733.07   87.92
  -4  -4   4 2534.24   87.49
  -4   4   4 2633.26   86.51
  -1  -3   7    1.59    1.67
  -1  -3   7    4.48    1.80
   1  -3  -7    3.25    1.59
  -3  -3  -5  175.32    8.26
   3   3   5  168.92    7.61
  -5  -3   5 2165.23   74.97
  -5   3   5 2281.98   77.23
   5  -3  -5 2213.19   74.98
   5   3  -5 2180.69   76.04
   5  -1  -7    8.78    1.72
  -5   1   7    5.40    1.66
  -5  -1   7    6.91    1.50
   5   1  -7    6.30    1.65
   6   0  -6  965.42   34.43
  -6   0   6  991.78   34.44
   4  -4   2  823.39   30.35
  -4  -4  -2  861.26   31.00
   4   4   2  891.95   32.38
  -4   4  -2  854.33   29.79
  -4   2  -5 1274.67   44.19
   4   2   5 1263.14   44.20
   4  -2   5 1281.94   45.95
  -4  -2  -5 1288.97   48.41
  -4   0   8  468.86   18.10
   4   0  -8  449.95   16.62
  -1   5  -3  777.86   27.41
  -1  -5  -3  708.23   27.68
   1  -5   3  777.60   26.27
   3   5  -1 2493.86   80.08
  -3   5   1 2391.12   81.12
   3  -5  -1 2399.66   79.12
  -3  -5   1 2523.29   85.55
   6  -2  -5 1870.43   62.38
   6   2  -5 1762.54   59.90
  -6   2   5 1819.92   61.76
  -6  -2   5 1775.60   60.31
  -7   1   2 2545.57   83.81
  -7  -1   2 2521.41   86.61
  -7   1   2 2612.45   82.21
   7   1  -2 2646.84   82.73
   2   2  -8 1547.84   54.65
  -2  -2   8 1564.24   54.83
   2  -2  -8 1434.86   50.93
  -3  -5   0  663.24   23.49
  -3   5   0  632.64   23.99
   3   5   0  662.33   23.15
   3  -5   0  637.25   22.22
  -7  -1   1 4870.25  159.92
   3  -3  -7  561.22   20.79
  -3   3   7  537.91   21.68
  -7  -1   3 2200.62   77.77
  -7   1   3 2289.57   73.51
   7   1  -3 2328.56   76.20
  -7   1   3 2293.43   73.05
   3   5  -2 3413.09  112.08
   3  -5  -2 3623.34  114.10
  -3  -5   2 3402.11  115.70
  -3   5   2 3438.85  112.34
  -6   0  -3   -0.52    0.96
   6   0   3    0.39    1.26
   2  -2   7   11.49    1.72
   2   2   7   13.25    1.54
  -2   2  -7   10.82    1.88
  -2  -2  -7   15.74    2.30
  -2   4   6  286.77   11.70
   2  -4  -6  253.71   10.77
  -2  -4   6  266.63   10.10
   1   1   8  412.58   17.41
  -1   1  -8  407.10   16.46
  -1  -1  -8  412.86   16.74
   1  -1   8  406.14   17.65
  -6  -2  -2  947.66   34.64
   6   2   2  975.74   36.62
   6  -2   2  966.26   30.55
  -1   5   4    4.24    2.75
   1   5  -4    3.98    2.09
   1  -5  -4    5.71    2.53
  -1  -5   4    7.06    2.23
   0  -4   6  681.94   24.12
   0   4  -6  615.58   24.01
   0  -2   8   21.91    2.29
   0  -2  -8   19.44    2.32
   0   2   8   19.87    2.52
   0   2  -8   15.97    2.00
   2   4   5 5371.98  171.18
  -2   4  -5 5183.02  166.13
   2  -4   5 5290.22  168.42
  -2  -4  -5 4843.99  170.73
  -3  -5  -1 3952.51  134.06
   3  -5   1 4184.11  130.56
  -3   5  -1 4234.37  133.56
   3   5   1 4198.14  137.39
   7   1   0 1521.30   47.73
  -7  -1   0 1393.48   48.60
  -7   1   0 1388.13   44.16
   4  -4  -5  124.99    6.37
  -4  -4   5  126.26    5.60
  -4   4   5  128.67    6.67
   4   4  -5  117.43    5.64
  -7   1   4  114.19    4.98
   7  -1  -4  113.90    5.22
  -7  -1   4  116.82    5.47
  -7  -1   4   98.81    6.14
  -3   5   3 1538.62   52.15
  -3  -5   3 1559.99   55.67
   3  -5  -3 1504.83   51.85
   5  -3   3  318.67   13.08
   5  -3   3  349.98   12.80
  -5  -3  -3  334.00   14.77
   5   3   3  332.43   13.78
   1   3   7   21.25    2.69
   1  -3   7   14.39    1.74
  -1  -3  -7   17.42    2.67
   4   4   3  468.79   18.37
  -4  -4  -3  441.55   20.38
   4  -4   3  429.67   16.30
  -4   4  -3  423.27   17.83
  -3   1  -7 2614.56   92.85
   3  -1   7 2805.22   91.47
  -3  -1  -7 2785.54   98.32
   3   1   7 2773.82   97.51
  -5  -3   6 6931.64  232.20
  -5   3   6 7372.02  228.56
   2   0  -9   -0.87    1.24
  -1   5  -4  690.75   24.24
   1  -5   4  685.34   25.21
   6  -2  -6  715.41   25.26
  -6  -2   6  681.63   25.07
  -6   2   6  689.83   25.38
  -6  -2   6  611.39   24.11
  -5  -1  -5 2337.27   78.87
   5  -1   5 2486.76   79.85
   5   1   5 2262.57   79.45
  -5   1  -5 2310.40   79.89
  -3   5  -2 4281.31  137.50
   3   5   2 4232.39  137.94
   3  -5   2 4298.50  133.70
  -3  -5  -2 4049.25  139.23
  -6   0   7    6.40    1.66
   6   0  -7    7.73    1.70
  -4  -2   8  912.99   34.30
  -4   2   8  895.19   33.84
  -4  -2   8  869.89   32.53
   4  -2  -8  962.02   32.82
   2   0   8    1.83    1.24
  -2   0  -8    1.82    1.71
  -7  -1  -1   32.39    2.17
   7   1   1   35.64    2.57
  -7   1   5  199.88    7.99
   7  -1  -5  209.00    8.17
  -7  -1   5  207.24   10.09
  -7  -1   5  207.05    8.98
  -1  -1   9  185.16    8.42
   1  -1  -9  185.92    8.07
  -1   1   9  169.48    8.44
   1   1  -9  186.96    8.42
  -3   5   4 3942.85  130.07
   3  -5  -4 3720.77  125.27
   3   3   6  444.80   16.99
   3  -3   6  418.47   16.98
   3  -3   6  505.04   17.23
  -3  -3  -6  465.15   18.04
   5  -1  -8    1.89    1.66
  -5  -1   8    4.12    1.64
   5   1  -8    2.12    1.99
  -5   1   8    8.38    1.83
   6  -2   3    1.24    0.70
  -6  -2  -3    2.93    1.59
   6  -2   3    1.29    0.59
   6   2   3    2.18    1.76
   0   0   9    1.21    1.88
   0   0  -9    0.28    1.88
   1   5  -5  542.86   19.56
   1  -5  -5  534.25   20.96
  -1  -5   5  554.38   19.80
  -1   5   5  579.75   21.08
   3   1  -9 1146.79   38.98
   3  -1  -9 1215.26   44.20
   4   2   6  678.88   26.39
  -4   2  -6  717.00   27.00
   4  -2   6  743.47   28.43
  -4  -2  -6  718.25   26.87
  -6   0  -4  675.79   24.18
   6   0   4  655.64   24.10
  -4   4   6  910.82   35.19
   4  -4  -6  920.84   33.40
  -4  -4   6  950.15   32.91
   4   4  -6  944.34   34.30
   0  -6   0 1221.30   44.26
   0   6   0 1209.13   42.53
   0   6  -1   16.04    2.68
   0  -6  -1    8.07    2.86
   0   6   1    7.27    2.65
   0  -6   1    9.10    2.41
  -2   4   7   15.98    2.76
  -2  -4   7   19.50    2.54
   2   4  -7   24.28    2.10
   2  -4  -7   15.63    2.50
  -4   0   9    3.55    1.80
   4   0  -9    2.50    1.69
   3  -3  -8  378.47   13.97
  -3   3   8  390.25   16.52
  -5  -3  -4    6.07    2.29
   5  -3   4    6.07    1.12
   5  -3   4   10.15    1.43
   5   3   4   10.58    2.74
   3  -5   3 1501.33   49.06
   3   5   3 1434.65   52.21
  -3   5  -3 1562.20   52.51
  -3  -5  -3 1396.99   53.63
   4  -4   4   22.25    2.16
   4   4   4   24.94    2.60
  -4  -4  -4   27.81    2.99
  -4   4  -4   27.32    1.93
   2   4   6 1641.47   55.33
   2  -4   6 1628.99   53.56
   2  -4   6 1586.38   55.46
  -2  -4  -6 1500.28   55.30
   7  -1   2   25.37    1.38
  -7   1  -2   32.27    1.43
   7   1   2   30.14    2.21
  -7  -1  -2   28.19    2.17
   0  -4   7  281.84   12.46
   0  -4   7  327.90   13.14
  -2  -2   9 3027.35  101.40
   2  -2  -9 3087.25  100.54
   2   2  -9 2994.30  102.49
  -7  -1   6   30.95    2.60
   7  -1  -6   32.57    2.48
  -7   1   6   32.00    2.36
  -5   3   7 1054.61   37.03
  -5  -3   7 1069.30   37.85
  -5  -3   7  897.12   35.67
   5  -3  -7 1071.49   37.19
   6   4  -2  557.88   19.40
   6  -4  -2  558.45   19.56
  -6  -4   2  544.62   21.32
  -6   4   2  518.20   19.49
  -1  -5  -5  321.08   15.05
   1  -5   5  329.33   13.50
  -1   5  -5  326.92   13.70
   0   6  -2  368.45   15.17
   0   6   2  382.34   15.12
   0  -6   2  388.97   14.58
   0  -6  -2  389.59   14.12
   6  -4  -1    5.36    1.18
  -6   4   1    3.91    1.57
   6   4  -1   15.80    2.32
   3  -5  -5    3.60    2.44
  -3  -5   5    8.30    2.71
  -3   5   5    6.69    2.36
  -6   2   7 1079.13   38.17
   6  -2  -7 1111.57   39.56
  -6  -2   7 1116.06   38.90
  -6  -2   7 1030.45   38.05
  -2   2  -8  994.50   36.81
   2  -2   8  986.99   38.77
  -2  -2  -8 1028.21   38.00
   2   2   8 1012.01   36.72
   4   0   7    6.47    1.91
  -4   0  -7    6.05    1.65
  -6  -4   3  418.13   16.75
  -6   4   3  386.70   15.30
   6  -4  -3  379.37   15.51
   6   4  -3  424.31   15.42
   2  -6  -1   19.60    2.93
  -2   6   1   17.85    2.28
  -2  -6   1   15.12    2.84
   7  -3  -2   44.35    2.49
  -7  -3   2   53.26    3.27
   7   3  -2   46.90    2.74
  -7   3   2   43.07    2.63
   2  -6   0   61.72    4.09
  -2  -6   0   53.39    4.11
  -2   6   0   57.73    3.27
  -8   0   3    0.97    1.36
  -8   0   3    0.00    1.16
  -7  -3   1  326.63   13.58
   7   3  -1  352.01   12.43
   7  -3  -1  317.91   11.70
  -7   3   1  282.50   11.39
   6  -4   0  701.22   25.00
  -6   4   0  735.72   26.42
   6   4   0  763.33   27.20
  -6  -4   0  713.06   26.54
   7   3  -3 1105.54   38.77
   7  -3  -3 1099.64   37.18
  -7  -3   3  973.18   36.28
  -7   3   3 1090.79   36.06
   6   0  -8 1462.38   49.38
  -6   0   8 1464.91   52.75
  -1   1  -9  826.50   33.05
   1  -1   9  806.73   32.64
  -1  -1  -9  842.09   31.92
   1   1   9  821.43   30.07
   8   0  -1    3.88    0.93
  -8   0   1    4.73    1.18
   0   2  -9   94.38    4.70
   0   2   9  109.49    6.09
   0  -2   9   96.06    5.41
   0  -2  -9  103.54    5.81
  -2  -6   2  146.64    6.66
   2  -6  -2  135.41    6.18
  -2   6   2  140.19    7.40
   1   3   8  184.70   10.04
   1  -3   8  195.54    9.64
  -1  -3  -8  182.05    8.77
   1  -3   8  187.20    7.67
   2  -6   1  636.62   22.50
  -2   6  -1  648.55   24.08
   6   2   4  855.37   31.24
   6  -2   4  896.41   30.83
   6  -2   4  882.44   30.00
  -6  -2  -4  879.99   32.19
   1   5  -6  136.60    6.02
   1  -5  -6  128.36    6.24
  -1   5   6  125.01    7.10
  -1  -5   6  146.51    5.97
  -8   0   4    2.09    1.33
  -8   0   4    2.08    1.34
   5   1   6 2153.95   74.47
  -5   1  -6 2176.08   71.10
  -5  -1  -6 2023.52   71.59
   5  -1   6 2254.30   77.69
   0   6  -3   90.69    5.38
   0  -6  -3   87.13    5.40
   0  -6   3   72.79    4.36
   0   6   3   77.22    4.59
  -6  -4   4    5.23    2.33
  -6   4   4    3.52    2.01
   6   4  -4    3.90    2.30
   6  -4  -4    9.17    1.66
   5   5  -1   12.41    2.55
  -5   5   1   13.13    2.28
  -5  -5   1   11.91    2.00
   5  -5  -1    9.46    2.06
   7  -3   0  217.34    7.82
  -7  -3   0  231.89    9.86
  -7   3   0  213.44    7.74
   7   3   0  244.71    9.61
   5   5  -2 1455.21   53.53
  -5   5   2 1480.76   50.76
   5  -5  -2 1474.87   50.34
  -5  -5   2 1507.66   54.99
  -7  -3   4   73.53    3.98
   7   3  -4   70.44    3.70
   7  -3  -4   60.87    3.54
  -7   3   4   63.29    3.57
  -3   1  -8 1129.56   43.19
   3  -1   8 1162.70   40.81
   3   1   8 1220.89   42.57
  -3  -1  -8 1169.20   42.73
  -3  -5  -4   10.75    2.31
  -3   5  -4    8.21    1.76
   3   5   4   11.35    2.17
   3  -5   4   10.92    1.82
   4  -2  -9  787.73   29.41
  -4  -2   9  867.92   29.73
  -4   2   9  826.08   30.51
   4  -4  -7 1130.84   38.69
  -4   4   7 1140.78   38.75
  -4  -4   7 1039.84   38.68
   4   4  -7 1047.86   37.80
  -8   0   0  441.77   16.88
   8   0   0  485.14   16.29
   6   4   1  127.43    6.21
  -6   4  -1  107.36    4.41
  -6  -4  -1  123.62    6.16
   6  -4   1  108.59    4.59
  -5  -5   0  241.44   10.03
  -5   5   0  241.07   10.14
   5   5   0  249.88   11.32
   5  -5   0  249.13    9.07
  -2  -6   3  165.41    7.59
  -2   6   3  183.55    8.56
   2   6  -3  171.94    9.36
   2  -6  -3  175.11    7.49
   6   0   5    0.82    1.87
  -6   0  -5   -2.08    1.61
  -5  -5   3  784.94   29.58
   5   5  -3  842.38   30.78
  -5   5   3  783.21   28.71
   5  -5  -3  798.71   28.91
   3  -3   7  771.94   28.76
   3  -3   7  680.12   25.22
  -3  -3  -7  737.47   28.16
   3   3   7  785.00   29.14
   5  -1  -9  223.26    9.67
  -5  -1   9  237.97    9.77
  -5   1   9  222.06   10.62
   5   1  -9  234.99    9.03
  -2   0  10   57.10    3.94
   2   0 -10   44.25    3.43
  -7   1  -3 1470.69   48.75
   7  -1   3 1451.14   50.26
  -7  -1  -3 1519.56   51.17
   7   1   3 1455.73   50.11
  -2   6  -2  211.75    8.47
   2  -6   2  205.53    8.40
   7  -1  -7  325.13   12.77
  -7   1   7  310.87   13.11
  -7  -1   7  327.78   13.33
  -7  -1   7  322.16   12.81
  -8   0   5    7.73    1.62
  -8   0   5    5.44    1.55
  -5  -3  -5  657.84   25.63
   5  -3   5  660.38   24.09
   5  -3   5  643.66   24.88
   5   3   5  665.96   26.68
   4  -4   5  293.25   11.58
  -4  -4  -5  263.32   12.01
   4  -4   5  256.36   10.76
   4   4   5  254.10   11.52
  -3  -5   6   45.18    2.99
  -3   5   6   60.56    3.80
   3  -5  -6   54.77    3.80
   2   0   9    4.72    2.02
  -2   0  -9   -0.11    1.88
   7  -3   1   10.20    0.58
  -7  -3  -1    6.04    1.78
   7   3   1    2.93    1.85
   4   2   7 1427.91   49.49
  -4  -2  -7 1421.15   52.48
   4  -2   7 1472.35   50.42
  -4   2  -7 1441.29   50.23
  -6   4   5  806.20   29.19
  -6  -4   5  737.92   27.56
   6  -4  -5  815.50   28.57
   6   4  -5  724.13   26.35
  -2   4   8 1190.99   43.21
   2  -4  -8 1184.95   40.62
  -2  -4   8 1127.94   39.79
  -2  -4   8 1177.05   40.97
   7  -3  -5  303.79   12.51
  -7  -3   5  303.61   13.58
   7   3  -5  302.23   12.32
  -7   3   5  317.89   12.52
  -8  -2   2   16.00    2.14
  -8   2   2   15.85    1.21
   8   2  -2   21.89    2.26
  -5  -5  -1  177.79    7.15
  -5   5  -1  146.93    7.32
   5   5   1  174.93    7.67
   5  -5   1  139.95    6.12
  -1  -3   9  309.42   12.54
  -1  -3   9  345.95   13.41
   1  -1 -10  166.67    8.71
   1   1 -10  173.23    7.24
  -1  -1  10  170.12    8.33
  -1   1  10  172.34    8.72
   1   5   6  551.06   22.70
   1  -5   6  632.48   22.51
  -1  -5  -6  524.78   21.63
  -1   5  -6  622.11   22.64
  -8  -2   3  668.06   24.73
  -8   2   3  673.07   23.75
   8   2  -3  666.56   23.01
   8  -2  -3  653.39   22.83
   3  -1 -10 1569.53   56.24
   0   6  -4  566.03   21.81
   0   6   4  560.77   24.74
   0  -6   4  529.09   19.42
   0  -6  -4  528.20   18.97
  -5  -5   4 1529.95   51.74
   5  -5  -4 1464.92   52.66
  -5   5   4 1421.35   50.91
   5   5  -4 1624.57   53.79
   5  -3  -8 2511.39   82.28
  -5   3   8 2395.03   82.68
  -5  -3   8 2219.62   75.04
  -5  -3   8 2280.46   82.84
   6  -2  -8  333.13   13.30
  -6   2   8  342.72   13.47
  -6  -2   8  299.20   13.51
  -6  -2   8  332.57   13.89
   8   0   1   10.72    1.08
  -8   0  -1   12.48    1.44
   8   2  -1  182.72    7.71
  -8  -2   1  157.21    7.53
   2  -4   7 1016.18   35.41
  -2  -4  -7 1019.31   37.17
   2   4   7  977.91   37.96
   2  -4   7 1084.05   38.54
  -3   3   9  455.75   19.47
   3  -3  -9  449.08   17.37
  -3  -3   9  437.97   18.01
  -3  -3   9  417.36   16.07
   0   0 -10 1585.92   62.00
   0   0  10 1598.00   59.43
   2   6  -4   20.52    2.63
  -2   6   4   21.45    3.33
   2  -6  -4   19.49    2.89
  -2  -6   4   16.93    2.17
  -6  -4  -2   99.61    4.95
  -6   4  -2   70.36    3.75
   6   4   2   94.56    5.38
   6  -4   2   73.34    3.38
   0   4   8   16.12    3.16
   0  -4   8    2.40    1.89
   0  -4  -8    3.86    2.60
   0  -4   8    4.33    2.05
   8   2  -4  995.38   36.15
  -8  -2   4  962.55   33.29
   8  -2  -4  951.92   34.30
  -8   2   4  947.29   33.76
  -2   6  -3  372.68   14.17
  -2  -6  -3  309.59   13.98
   2  -6   3  355.06   13.45
   4   0 -10 1041.93   35.38
  -4   0  10 1045.46   40.99
  -8   0   6 1590.90   54.33
  -8   0   6 1605.81   55.90
   8   2   0   29.14    2.30
  -8  -2   0   24.66    2.34
  -6   0   9    9.61    2.09
   6   0  -9   10.62    2.19
   5  -5   2  364.91   13.33
  -5  -5  -2  343.75   14.96
  -5   5  -2  339.65   14.27
   5   5   2  362.61   15.26
  -6  -2  -5  658.10   24.27
   6  -2   5  651.96   24.63
  -6   2  -5  634.82   22.89
   6   2   5  600.82   24.70
   2  -2 -10  270.18   10.96
   2   2 -10  247.79   11.87
  -2  -2  10  260.60   11.21
   1  -5  -7  490.36   18.05
  -1  -5   7  494.64   17.99
  -1   5   7  561.05   21.56
   1   5  -7  475.41   21.06
  -3  -5  -5  132.80    7.41
   3   5   5  145.07    7.07
   3  -5   5  132.49    5.96
  -3   5  -5  132.97    6.64
  -7  -3  -2  324.23   12.24
   7  -3   2  295.68    9.82
   7   3   2  256.75   11.67
  -7   3   6 1180.83   40.96
   7   3  -6 1197.34   42.07
  -7  -3   6 1219.32   43.48
   7  -3  -6 1116.46   42.55
  -4  -6   1  970.17   33.62
   4   6  -1  926.03   34.63
   4  -6  -1  877.59   31.93
  -4   6   1  979.16   33.71
  -5  -5   5   96.74    4.48
   5  -5  -5   72.17    4.64
  -5   5   5   84.20    5.30
   5   5  -5  105.53    5.32
   6  -4  -6  291.29   12.82
  -6  -4   6  342.54   13.38
  -6   4   6  280.21   12.58
   6   4  -6  314.13   11.31
   4   0   8 2505.68   80.78
  -4   0  -8 2395.48   82.24
  -8  -2   5    8.77    1.91
  -8   2   5    4.85    1.42
   8  -2  -5    4.68    1.53
   7   1   4  162.77    7.54
  -7   1  -4  153.96    6.33
   7  -1   4  154.64    7.04
  -7  -1  -4  159.55    7.82
   4  -6  -2   30.42    3.28
   4   6  -2   42.42    3.21
  -4   6   2   42.61    3.76
  -4   6   0   10.52    2.54
   4  -6   0    8.87    2.46
  -4  -6   0   15.94    2.82
   4   6   0    7.61    2.70
  -2  -2  -9  105.00    6.16
  -2   2  -9  105.12    5.53
   2  -2   9  102.64    5.85
   2   2   9  114.33    6.63
  -4   4   8   94.48    5.78
   4  -4  -8   92.36    4.68
  -8   0  -2 1469.09   48.68
   8   0   2 1462.78   48.61
   7  -1  -8 1015.77   37.68
  -7  -1   8 1117.04   37.72
  -7  -1   8  967.40   37.56
  -7   1   8 1021.19   35.99
  -5  -1  -7 2057.30   69.38
   5  -1   7 2053.72   69.91
   5   1   7 2036.32   69.21
  -5   1  -7 2017.67   69.46
   0   6  -5    5.58    2.37
   0  -6   5    5.13    1.75
   0   6   5   16.15    2.78
   0  -6  -5    0.42    1.86
  -3  -5   7  695.92   26.50
  -3   5   7  824.93   30.22
   3  -5  -7  764.88   28.49
   2   6  -5    8.44    2.54
  -2   6   5   14.51    3.26
   2  -6  -5    2.10    2.75
  -2  -6   5    6.13    2.23
   1  -3   9  731.10   28.38
   1   3   9  718.08   28.69
  -1  -3  -9  732.48   26.65
   1  -3   9  654.51   24.24
   8   2   1  186.62    8.66
  -8  -2  -1  163.59    7.62
   4  -6  -3 2968.73   94.48
  -4   6   3 2744.01   92.84
   4   6  -3 2838.03   93.66
  -4  -6   3 2714.73   94.39
   6  -4   3 1718.45   58.53
   6   4   3 1857.37   64.43
  -6  -4  -3 1877.32   71.12
   6  -4   3 1885.63   59.46
  -6   0  -6 1184.74   41.38
   6   0   6 1157.15   42.72
   2   6   4  626.99   25.98
   2  -6   4  624.94   22.83
  -2  -6  -4  672.82   26.38
  -2   6  -4  668.64   23.53
   0  -2  10   28.90    2.37
   0   2  10   22.97    2.78
   0   2 -10   32.67    2.64
   0  -2 -10   19.41    2.99
  -4  -6  -1  557.93   21.34
   4   6   1  620.21   22.73
  -4   6  -1  582.56   21.93
   4  -6   1  527.13   18.78
   1  -1  10   19.00    2.13
   1   1  10   21.19    2.92
  -1   1 -10   23.43    2.11
  -1  -1 -10   21.96    2.57
  -4  -4  -6 1083.76   40.76
   4  -4   6 1152.84   40.07
   4  -4   6 1109.10   40.97
   4   4   6 1093.90   42.48
  -5  -3  -6  543.26   20.37
   5  -3   6  512.39   19.56
   5  -3   6  513.52   19.91
   5   3   6  504.56   21.60
   4   2 -10  339.03   14.24
   4  -2 -10  361.40   14.53
  -4   2  10  365.58   15.03
  -5  -1  10    7.87    2.06
   5  -1 -10    6.28    2.31
   5   1 -10    2.97    1.94
  -5   1  10    7.37    2.22
  -8   0   7    0.20    1.49
  -8   0   7    1.46    1.57
   3  -3   8   29.49    2.73
   3   3   8   32.86    3.32
   3  -3   8   25.79    2.19
  -3  -3  -8   27.85    2.96
  -5   5  -3  620.34   23.54
   5  -5   3  663.32   22.36
   5   5   3  687.01   25.03
  -5  -5  -3  692.95   26.51
  -3   1  -9   77.48    4.32
  -3  -1  -9   85.06    5.59
   3  -1   9   75.19    4.57
   3   1   9   67.49    4.47
   1   5   7 1137.04   40.99
  -1   5  -7 1058.80   36.28
   1  -5   7 1188.65   38.10
  -1  -5  -7 1072.27   38.85
   8  -2  -6   29.22    2.63
  -8   2   6   23.38    2.43
  -8  -2   6   26.87    2.65
  -8  -2   6   23.66    2.28
   6  -2  -9   39.78    3.02
  -6   2   9   41.80    3.39
  -6  -2   9   30.51    2.88
  -6  -2   9   38.57    2.46
  -5  -3   9  217.85    9.30
  -5   3   9  226.69    9.87
  -5  -3   9  210.31   10.53
   5  -3  -9  211.99    9.43
   7  -3   3   53.30    2.41
  -7  -3  -3   54.32    4.07
   7   3   3   58.59    3.70
   4   6  -4   20.81    2.09
  -4   6   4   12.23    2.39
   4  -6  -4    6.99    2.52
   5  -5  -6    2.25    2.48
  -5  -5   6    3.91    2.53
   5   5  -6    4.92    1.97
  -5   5   6    5.98    1.96
  -2  -4   9   75.97    5.08
  -2  -4   9   92.22    5.07
  -2   4   9   77.19    4.88
   2  -4  -9   78.98    4.58
  -7   3   7  202.13    9.48
   7  -3  -7  203.28    9.34
  -7  -3   7  170.37    7.88
  -1  -7   0   55.19    3.57
   1  -7   0   37.71    3.10
   1   7   0   64.97    5.14
  -1   7   0   47.64    4.26
   1  -7  -1  182.31    8.78
   1   7  -1  164.02    8.42
  -1   7   1  164.68    8.37
  -1  -7   1  167.43    8.09
  -4   2  -8   21.29    2.02
   4  -2   8   10.41    1.81
   4   2   8   10.99    2.03
  -4  -2  -8   10.52    2.17
   2   0 -11    7.06    2.08
  -2   0  11    8.49    2.16
   9   1  -3   70.88    3.51
  -9   1   3   55.47    3.55
  -9  -1   3   60.00    3.27
  -4   6  -2   26.44    2.91
   4  -6   2   23.93    2.68
  -9   1   2 1153.10   38.30
   9   1  -2 1186.38   38.80
  -9  -1   2 1109.32   37.60
  -9   1   2 1083.62   36.32
   6   4  -7 1887.89   69.21
  -6   4   7 2074.40   69.72
   6  -4  -7 2056.96   68.28
  -6  -4   7 1998.59   69.76
   2   4   8  343.50   14.17
   2  -4   8  333.98   12.86
  -2  -4  -8  340.81   15.84
   2  -4   8  332.64   13.39
   1  -7   1 1257.09   39.43
  -1  -7  -1 1131.97   41.49
  -1   7  -1 1151.30   41.70
   1   7   1 1159.10   43.20
   8   2   2  673.46   24.40
  -8  -2  -2  678.34   26.87
  -8   0  -3   13.78    1.59
   8   0   3   15.45    1.57
  -9   1   4  272.38   10.60
  -9  -1   4  259.29   10.46
  -9   1   4  260.31    9.49
  -9  -1   4  258.94   10.33
  -1  -3  10 1062.04   36.14
  -1  -3  10  984.88   36.84
   1  -3 -10 1070.12   42.37
  -9   1   1   83.66    3.13
   9   1  -1   79.25    3.81
  -9   1   1   93.42    3.28
  -9  -1   1   78.43    4.00
  -3  -5  -6  347.91   15.93
   3   5   6  367.87   16.24
   3  -5   6  436.08   15.40
  -1   7   2 1438.95   49.23
  -1  -7   2 1333.03   44.68
   1  -7  -2 1393.98   49.02
   1   7  -2 1404.08   49.21
  -3   3  10   92.40    4.65
  -3  -3  10   86.41    5.83
   3  -3 -10  103.26    5.09
  -3  -3  10   73.48    4.56
  -2   0 -10 2155.21   81.46
   2   0  10 2218.16   78.46
   0  -4   9  719.39   30.06
   0  -4  -9  712.72   27.62
   0   4   9  767.83   30.78
   0  -4   9  789.73   28.86
   2  -6  -6 1539.84   52.88
   2   6  -6 1569.81   53.12
  -2  -6   6 1495.06   51.59
  -2   6   6 1702.47   57.00
   6  -2   6  309.59   13.51
   6   2   6  297.34   13.12
  -6  -2  -6  305.48   13.05
  -6   2  -6  287.97   11.83
   3  -1 -11  323.37   14.56
   1   5  -8 1593.19   53.55
  -1  -5   8 1619.37   53.53
   1  -5  -8 1586.99   55.68
  -7   1  -5  374.68   14.09
   7   1   5  370.00   15.62
  -7  -1  -5  367.20   15.49
   7  -1   5  377.18   15.38
  -1  -1  11   29.90    2.80
   1  -1 -11   31.36    3.54
   1   1 -11   29.25    2.81
  -1   1  11   31.97    3.57
   0  -6   6  362.80   15.96
   0   6  -6  377.24   14.66
   0  -6  -6  330.99   14.69
   6   4   4   30.50    3.34
   6  -4   4   16.28    1.53
   6  -4   4   22.24    2.03
  -6  -4  -4   32.67    3.04
  -6   0  10 2081.09   74.07
   6   0 -10 2080.02   69.40
  -2  -6  -5    3.18    3.04
   2   6   5    5.76    2.40
   2  -6   5    8.84    2.30
  -1   7  -2  270.68   11.69
   1  -7   2  288.68   11.21
  -1  -7  -2  279.07   11.65
   1   7   2  305.70   13.76
  -7  -1   9   85.96    5.42
   7  -1  -9   80.08    4.83
  -7  -1   9   87.66    4.96
  -7   1   9   86.10    5.43
   4   0 -11    1.46    2.05
  -4   0  11    4.34    2.06
  -4   6   5  642.25   26.40
   4  -6  -5  694.74   25.26
  -4  -6   5  682.04   24.29
   8  -2  -7 1227.90   42.50
  -8  -2   7 1143.95   41.54
  -8   2   7 1171.07   40.83
  -8  -2   7 1108.59   40.98
  -9  -1   5  883.95   36.07
  -9   1   5 1002.13   32.22
  -9   1   5  883.83   33.90
  -9  -1   5 1021.18   33.66
   9   1   0   66.80    3.44
  -9   1   0   69.96    2.58
  -9   1   0   64.52    2.36
  -9  -1   0   58.42    3.64
  -4   4   9  240.86   11.40
   4  -4  -9  230.57    9.93
   0   0 -11    4.07    2.19
   0   0  11    8.81    2.33
  -3  -5   8  244.63    9.99
  -3   5   8  230.50   10.79
   3  -5  -8  226.05    9.99
   5   5   4  169.74    8.54
  -5  -5  -4  177.90    8.97
  -5   5  -4  164.77    7.26
   5  -5   4  155.65    7.40
   1   7  -3 1696.58   56.83
   1  -7  -3 1694.63   56.52
  -1  -7   3 1602.91   54.54
  -1   7   3 1716.36   58.85
  -8   0   8   49.46    3.27
   8   0  -8   44.67    3.24
   4  -6   3  544.23   20.00
  -4   6  -3  603.10   20.86
  -4  -6  -3  565.56   24.06
   4   6   3  540.40   22.30
  -5  -5   7  100.11    5.34
   5   5  -7   85.72    5.18
  -5   5   7  110.82    6.08
  -2  -2  11 1335.44   47.93
   2   2 -11 1397.76   53.31
  -7  -3  -4 1735.39   60.45
   7  -3   4 1606.49   56.64
   7  -3   4 1830.30   56.34
   7   3   4 1697.21   57.03
  -4   0  -9   -2.43    2.37
   4   0   9   -0.73    2.08
   1  -7   3  844.46   28.65
  -1   7  -3  842.35   33.29
  -1  -7  -3  820.86   31.66
   4  -4   7   78.32    4.15
  -4  -4  -7   74.65    5.00
   4   4   7   84.24    5.52
   4  -4   7   69.07    4.13
  -7   3   8   10.05    2.31
  -7  -3   8    3.69    2.14
   7  -3  -8   12.74    2.23
  -7  -3   8   21.77    2.62
  -3   7   1  480.23   20.06
   3  -7  -1  464.12   18.50
   6   0   7    0.70    1.86
  -6   0  -7    2.58    1.81
   8  -2   3   94.25    3.74
  -8  -2  -3  114.93    5.26
   8   2   3  115.36    5.85
   8  -2   3   99.13    3.90
  -7  -5   2  110.67    6.17
   7   5  -2   89.20    4.47
  -7   5   2   76.00    4.82
   7  -5  -2  101.67    5.48
  -5   1  -8  291.56   12.82
  -5  -1  -8  293.33   13.36
   5   1   8  300.10   13.24
   5  -1   8  283.58   12.25
   8   4  -2   88.10    4.95
   8  -4  -2   77.58    4.14
  -8  -4   2   81.73    5.10
  -8   4   2   74.98    4.54
   3  -7   0   65.71    4.60
  -3   7   0   66.25    4.77
   5  -3   7  548.78   19.59
   5   3   7  525.26   22.88
  -5  -3  -7  529.79   20.76
   5  -3   7  463.50   18.51
   8  -4  -3   38.35    2.86
  -8  -4   3   53.91    3.79
  -8   4   3   38.04    2.82
   8   4  -3   48.04    3.29
   7  -5  -1 1128.48   39.24
  -7   5   1 1130.92   40.76
  -7  -5   1 1124.89   38.98
   7   5  -1 1148.33   39.29
  -2   2 -10  457.78   17.19
   2   2  10  445.60   18.29
   2  -2  10  426.24   18.02
  -2  -2 -10  441.64   20.50
   7   5  -3  191.64    9.51
  -7  -5   3  175.43    7.07
  -7   5   3  176.43    7.66
   7  -5  -3  193.33    8.07
   3  -7  -2   61.87    4.73
  -3  -7   2   60.82    3.75
  -3   7   2   60.88    4.02
  -9  -1   6   36.45    2.79
  -9   1   6   35.74    2.44
  -9  -1   6   47.43    3.78
   6  -4  -8    4.38    2.63
  -6   4   8    6.93    2.38
   6   4  -8   11.13    1.57
  -6  -4   8    9.88    1.93
  -9  -1  -1 2427.73   80.19
   9   1   1 2481.83   81.05
  -8   4   1 2167.59   76.08
   8   4  -1 2310.70   74.36
   8  -4  -1 2325.74   75.51
  -8  -4   1 2383.69   76.29
   1   5   8 3526.18  121.37
   1  -5   8 3624.29  113.98
   1  -5   8 3498.69  116.42
  -1  -5  -8 3254.61  115.32
   8   0   4   38.47    2.62
  -8   0  -4   38.25    2.64
  -1   3 -10  165.72    7.59
  -1  -3 -10  173.98    8.54
   1  -3  10  152.99    8.58
   1   3  10  149.06    8.78
  -1   7   4 2049.21   69.01
   1   7  -4 1882.11   69.12
  -1  -7   4 1955.87   65.48
   1  -7  -4 2032.67   67.67
  -6   2  10  421.21   17.38
   6  -2 -10  420.87   16.35
  -6  -2  10  388.80   15.44
  -6  -2  10  385.42   17.25
  -8  -4   4  637.69   24.57
   8  -4  -4  719.39   26.41
  -8   4   4  692.09   25.73
   8   4  -4  687.05   25.70
  -3  -7  -1  543.78   20.89
  -3   7  -1  545.06   20.79
   3  -7   1  548.26   21.54
   3   7   1  521.80   21.15
  -4   6   6  803.72   32.31
   4  -6  -6  776.32   30.68
   4  -2 -11  325.46   12.74
  -4   2  11  308.14   14.21
   7   5   0   38.29    3.53
  -7   5   0   24.62    2.09
   7  -5   0   18.49    1.92
   5  -1 -11  803.04   31.75
   5   1 -11  800.62   29.30
  -5  -1  11  821.49   31.51
  -5   1  11  821.02   29.62
  -5  -3  10   91.13    4.99
  -5  -3  10   87.42    5.43
   5  -3 -10   84.98    5.02
  -5   3  10   93.84    5.40
   7  -5  -4   41.43    3.08
  -7   5   4   43.92    3.42
   7   5  -4   47.53    3.67
  -7  -5   4   48.00    2.92
   3  -7  -3  290.00   11.52
  -3   7   3  264.49   12.52
  -3  -7   3  249.91   10.36
   2   6  -7   22.15    2.98
  -2   6   7   25.17    4.12
   2  -6  -7   24.07    3.68
  -2  -6   7   27.31    3.08
   3   3   9 1350.23   49.45
  -3  -3  -9 1357.68   49.57
   3  -3   9 1398.83   50.74
   0   2  11 5412.66  176.37
   0   2 -11 5588.24  184.85
   0  -2 -11 5289.40  175.70
   0  -2  11 5455.13  187.16
  -8  -4   0 1882.95   66.69
   8   4   0 2035.56   65.67
   8  -4   0 1796.81   60.81
  -8   4   0 1877.98   61.09
  -8   2   8 1919.38   65.85
  -8  -2   8 1894.40   66.91
  -8  -2   8 1955.78   68.21
   8  -2  -8 1954.41   65.36
  -1  -1 -11   19.58    2.63
   1   1  11   22.61    2.89
  -1   1 -11   17.97    2.64
   1  -1  11   20.30    2.71
  -4  -6  -4 1866.85   68.75
   4   6   4 1945.48   65.78
   4  -6   4 1912.33   63.97
  -4   6  -4 1797.33   63.29
   6  -4   5  510.12   19.61
   6   4   5  522.89   21.83
  -6  -4  -5  515.92   21.55
   6  -4   5  566.73   19.13
   2  -6   6   85.51    4.76
  -2  -6  -6   62.11    4.78
   2   6   6   71.41    5.56
  -2   6  -6   91.16    4.24
   3  -5   7  222.64    8.78
   3   5   7  199.27    9.92
   3  -5   7  187.35    8.38
  -3  -5  -7  170.95    8.54
  -2  -4  10  852.84   28.44
   2  -4 -10  821.68   29.41
  -2  -4  10  762.51   28.76
   0  -6   7 2091.67   71.78
   0  -6  -7 2086.99   72.00
   0   6  -7 2065.82   72.83
   3   1  10  232.22   10.79
  -3   1 -10  206.80   10.03
  -3  -1 -10  221.41   10.13
   3  -1  10  229.79   10.96
  -1  -7  -4  151.66    7.94
   1  -7   4  157.99    6.84
  -1   7  -4  154.21    7.21
   6  -6  -2  803.28   29.72
  -6   6   2  820.70   29.95
   6   6  -2  771.74   28.93
  -6  -6   2  774.57   29.28
  -8  -4   5   64.46    3.85
  -8   4   5   65.48    3.89
   8  -4  -5   62.73    3.91
   8   4  -5   59.65    3.38
   9  -3  -3  610.77   22.93
  -9  -3   3  697.10   25.49
   9   3  -3  715.74   25.46
  -9   3   3  641.00   24.08
   6  -6  -1   68.88    4.49
  -6  -6   1   64.53    4.15
   6   6  -1   67.95    3.97
  -6   6   1   53.14    3.94
  -9  -3   2 2159.51   74.45
   9  -3  -2 2085.48   66.04
   9   3  -2 2189.42   72.43
  -9   3   2 2006.79   67.53
  -5  -5  -5 1074.21   40.91
   5  -5   5 1134.79   39.38
   5   5   5 1126.91   42.71
  -3  -7  -2   22.31    3.27
   3   7   2   14.68    3.35
  -3   7  -2   16.38    2.74
   3  -7   2   16.61    2.55
  -7  -1  -6  155.51    7.46
   7  -1   6  147.26    7.81
   7   1   6  145.94    7.22
  -7   1  -6  147.43    6.46
   2  -4   9  457.14   17.95
  -2  -4  -9  454.37   18.55
   2  -4   9  388.20   16.14
   2   4   9  442.05   17.82
   4   2   9  103.45    6.68
  -4  -2  -9  104.03    6.04
   4  -2   9   91.34    6.00
  -4   2  -9  103.42    5.49
  -7  -5  -1   33.50    2.68
   7  -5   1   27.50    2.37
  -7   5  -1   24.97    2.08
   7   5   1   37.60    3.42
  -8   0   9    3.72    1.89
   8   0  -9    1.84    1.92
  -6  -6   3   18.77    2.48
  -6   6   3   10.06    2.34
   6   6  -3   11.16    1.96
   6  -6  -3    9.82    2.40
  -6   2  -7   74.40    3.53
   6   2   7   57.24    3.54
   6  -2   7   71.59    4.28
  -6  -2  -7   63.99    4.43
   9  -1  -7   49.10    3.34
  -9  -1   7   41.32    2.96
  -9   1   7   51.15    3.23
  -9  -1   7   50.57    3.10
  -7  -5   5  224.87    9.62
   7  -5  -5  240.44   11.57
  -7   5   5  229.79   10.17
   7   5  -5  235.79   10.60
  -7   1  10  197.72    9.43
   7   1 -10  188.34    9.65
  -7  -1  10  185.95    8.73
   7  -1 -10  207.25    8.75
   9  -1   2   54.35    2.01
   9   1   2   58.02    3.24
  -9   1  -2   43.56    2.04
  -9  -1  -2   53.68    3.02
   1  -5  -9   50.16    3.96
  -1  -5   9   64.36    3.96
   9   3  -4  187.90    7.75
  -9   3   4  177.82    7.95
   9  -3  -4  178.28    8.07
  -9  -3   4  184.48    7.97
  -9  -3   1  425.79   17.71
   9   3  -1  471.08   16.41
   3  -7  -4  500.93   19.76
  -3   7   4  534.48   20.17
  -3  -7   4  431.15   17.81
  -6  -6   0 1560.63   59.83
   6  -6   0 1709.43   56.33
  -6   6   0 1572.91   56.89
   6   6   0 1624.03   57.62
   5   5  -8  110.96    5.88
  -5  -5   8  137.01    6.82
  -5   5   8  156.42    7.28
   5  -5  -8  143.58    6.75
  -8  -4  -1  572.78   22.31
  -8   4  -1  512.54   18.09
   8  -4   1  512.48   18.52
   8   4   1  592.05   21.44
   1  -7  -5  152.38    8.08
  -1  -7   5  161.29    6.77
   1   7  -5  165.32    7.88
  -1   7   5  156.15    8.76
  -3  -3  11  122.55    6.41
  -3   3  11  123.57    7.09
   3  -3 -11  111.25    5.54
  -2   0  12  589.31   23.99
   2   0 -12  608.95   25.32
   3  -5  -9   94.71    5.49
  -3  -5   9   90.10    4.79
  -3   5   9   94.50    6.32
   8  -2   4  587.64   21.20
   8  -2   4  554.32   20.32
  -8  -2  -4  630.74   23.23
   8   2   4  588.16   24.13
   6   0 -11    9.21    2.42
  -6   0  11    8.03    2.43
   0  -4 -10   52.30    4.16
   0  -4  10   52.20    3.49
   0  -4  10   34.75    3.27
   0   4  10   54.36    4.15
   7   3   5    2.41    2.78
   7  -3   5    2.28    1.41
  -7  -3  -5    4.65    2.30
   7  -3   5    0.59    1.12
   1  -3 -11  243.24   10.58
  -1  -3  11  249.99    9.49
  -1  -3  11  242.35   11.66
  -1   3  11  235.63   10.82
   4  -4 -10 1550.84   54.51
  -4   4  10 1593.32   56.91
   6   6  -4   11.09    2.55
   6  -6  -4    9.62    2.66
  -6  -6   4    9.37    3.18
  -6   6   4    7.67    2.74
  -7  -3   9   23.70    2.53
  -7   3   9   16.61    2.56
  -7  -3   9    6.97    2.47
   7  -3  -9   15.84    2.71
 -10   0   3   67.34    3.77
 -10   0   3   70.85    3.30
   9  -3  -5  572.86   20.75
  -9   3   5  551.37   21.62
  -9  -3   5  498.86   19.37
   9   3  -5  519.11   19.93
  -9  -3   0 5333.81  174.45
   9   3   0 5516.31  170.03
  -2   0 -11    2.60    2.35
   2   0  11    0.03    2.61
  -3  -1  12  102.79    5.01
   3   1 -12  107.32    6.25
   3  -1 -12   98.00    7.03
   8   4  -6  635.34   25.26
  -8   4   6  642.15   25.08
   8  -4  -6  641.21   25.11
  -8  -4   6  636.61   22.41
  -4   6   7   43.81    3.93
   4  -6  -7   44.29    3.99
  -6   6  -1   86.54    4.69
   6  -6   1   83.57    4.42
  -6  -6  -1   84.71    4.75
   6   6   1   86.40    5.23
 -10   0   4 1852.64   60.81
 -10   0   4 1815.54   64.41
  -3  -7  -3  403.80   15.90
   3  -7   3  349.87   13.58
  -3   7  -3  340.76   13.42
   3   7   3  376.04   16.02
  -6  -4   9   21.82    2.95
   6  -4  -9   20.20    2.88
  -6   4   9   26.29    2.92
   4   0 -12 2688.51   89.59
  -7   5  -2 1284.45   45.40
  -7  -5  -2 1354.91   47.71
   7  -5   2 1233.29   42.99
   7   5   2 1386.58   49.38
  -8   0  -5   12.79    2.02
   8   0   5   10.34    1.97
   1  -1 -12 3736.47  124.29
   1   1 -12 3597.14  122.38
  -1   1  12 3609.23  125.55
  -1  -1  12 3607.83  123.17
   7   5  -6   72.29    4.18
   7  -5  -6   82.47    5.12
  -7  -5   6   81.46    5.01
  -7   5   6   89.38    5.16
 -10   0   1   47.39    2.68
  -1  -7  -5 1447.49   54.75
   1  -7   5 1684.05   57.99
  -1   7  -5 1650.84   55.78
   4   4   8 1399.86   52.42
  -4  -4  -8 1430.41   49.89
   4  -4   8 1436.67   48.55
   4  -4   8 1328.56   47.22
  -4   6  -5   50.77    3.17
   4   6   5   26.71    2.99
   4  -6   5   40.44    2.73
  -4  -6  -5   37.69    4.06
  -3  -7   5    6.18    2.71
  -3   7   5    1.75    2.39
   3  -7  -5    0.17    1.87
 -10   0   5   54.79    3.39
 -10   0   5   52.40    3.21
   8  -4   2 5549.02  177.18
   8   4   2 5917.79  185.94
  -8  -4  -2 5587.21  187.94
   8  -4   2 5767.11  174.35
   8  -2  -9 6669.26  220.30
  -8   2   9 6808.10  216.61
  -8  -2   9 6928.79  217.08
  -8  -2   9 6480.59  212.12
   6   0   8  602.51   23.80
  -6   0  -8  605.87   24.18
  -6  -6   5  155.08    6.84
   6  -6  -5  185.20    8.54
   6   6  -5  143.99    7.73
  -6   6   5  176.52    8.45
   2  -6  -8   95.13    5.39
  -2  -6   8   97.40    4.44
  -2   6   8   96.72    6.41
   2   6  -8   89.68    6.27
   5  -3   8  158.66    6.89
   5  -3   8  142.57    6.45
  -5  -3  -8  161.76    7.76
   5   3   8  166.95    7.62
   0   0 -12   60.56    4.85
   0   0  12   66.44    4.52
   9  -1  -8 2083.14   72.71
  -9   1   8 2138.41   76.25
  -9  -1   8 2367.53   75.02
  -9  -1   8 2087.26   73.71
  -9   1  -3   49.36    2.35
   9   1   3   49.97    3.18
  -9  -1  -3   41.91    3.34
   9  -1   3   44.81    2.19
   9   3  -6   19.04    2.04
  -9   3   6    7.32    2.21
  -9  -3   6   19.55    2.02
   1  -5   9 1358.93   49.84
  -1  -5  -9 1250.25   49.14
   1  -5   9 1385.29   46.40
   1   5   9 1318.63   47.86
  -5   1  -9  282.78   12.98
   5  -1   9  292.06   12.58
   5   1   9  273.27   12.55
  -9  -3  -1 2196.86   77.81
   9   3   1 2263.05   74.40
   2  -6   7   43.25    3.50
  -2   6  -7   49.91    3.33
  -6  -4  -6  163.93    8.74
   6  -4   6  171.59    7.64
   6   4   6  164.64    8.48
   6  -4   6  147.27    6.98
  -2  -2  12 1259.72   44.62
   2  -2 -12 1398.62   49.81
   2   2 -12 1262.68   45.31
  -4   0 -10 1842.66   69.17
   4   0  10 1829.11   62.63
  -6  -2  11  796.60   31.09
  -6   2  11  878.24   32.33
   6  -2 -11  849.11   30.70
  -6  -2  11  876.63   31.36
   6  -6   2  471.47   17.82
   6   6   2  477.77   19.79
  -6   6  -2  493.89   19.84
  -6  -6  -2  477.54   18.87
  10   0   0 1642.91   53.30
 -10   0   0 1636.81   56.02
   1  -7  -6   76.25    5.59
   1   7  -6   77.53    4.79
  -1   7   6   89.78    5.95
  -1  -7   6   79.46    4.49
   0   6  -8  972.71   34.62
   0  -6  -8  879.59   35.12
   0  -6   8 1001.99   31.83
   5  -5   6  478.85   17.31
   5   5   6  473.51   17.75
   5  -5   6  439.22   17.33
  -5  -5  -6  445.39   18.79
   0   8   0   21.27    3.72
   0  -8   0   12.33    3.22
   5  -7  -1  876.50   30.62
  -5   7   1  831.98   32.70
   5   7  -1  777.18   29.91
  -5  -7   1  793.48   29.94
   5  -3 -11 1080.15   38.13
  -5   3  11 1134.30   41.29
  -5  -3  11  981.20   36.71
  -5   7   2   24.69    2.77
   5  -7  -2   33.01    3.57
  -5  -7   2   31.96    3.78
   5   7  -2   32.88    3.43
 -10  -2   3   91.44    5.33
 -10   2   3   82.04    4.12
 -10   2   3   98.54    4.95
  10   2  -3   98.92    4.35
  -8  -4   7  145.86    7.67
  -8   4   7  182.28    8.50
   8  -4  -7  189.26    9.07
   3  -5   8  189.26    8.79
   3   5   8  218.93   10.77
  -3  -5  -8  204.28    9.69
   3  -5   8  219.02    9.63
   0  -8   1  630.21   23.19
   0  -8  -1  585.73   22.81
   0   8   1  614.85   27.42
   0   8  -1  604.34   23.10
 -10   2   2  114.75    5.03
 -10  -2   2  117.85    5.66
 -10   2   2  104.89    4.79
  10   2  -2  126.98    5.56
  -2   2 -11  248.42   12.28
   2   2  11  268.93   13.84
  -2  -2 -11  269.44   11.72
   2  -2  11  241.61   11.66
   3  -7   4   25.56    2.97
  -3  -7  -4   13.43    2.76
   3   7   4   17.63    3.92
  -3   7  -4   29.68    3.04
 -10   0   6 1969.81   68.96
 -10   0   6 1986.83   69.75
  -8   0  10   28.24    2.85
   8   0 -10   27.13    2.96
 -10   2   4 1159.10   42.99
 -10  -2   4 1214.71   44.28
  10   2  -4 1264.37   42.63
 -10   2   4 1278.68   41.50
   5   7   0  276.76   12.64
  -5  -7   0  250.34   11.75
   5  -7   0  284.57   11.61
  -5   7   0  293.10   13.44
   5   1 -12  253.85   12.06
   5  -1 -12  255.61   11.10
  -5  -1  12  252.22   12.16
  -5   1  12  259.52   10.11
  -1  -3 -11  164.13    8.68
   1  -3  11  156.68    7.72
   1   3  11  144.73    8.44
  -1   3 -11  163.54    8.26
   4  -2 -12   59.10    4.25
  -4   2  12   82.69    5.39
  -5  -7   3  288.40   12.56
   5   7  -3  296.83   12.87
  -5   7   3  314.13   14.14
   5  -7  -3  297.53   13.15
  -5   5   9   35.14    3.22
   5  -5  -9   32.35    3.72
   7   5   3  879.76   33.02
  -7  -5  -3  864.95   31.07
  -7   5  -3  850.72   28.24
   7  -5   3  759.59   28.69
  -8   2  -5  180.62    7.61
  -8  -2  -5  182.50    9.94
   8  -2   5  186.23    8.41
   8   2   5  188.48    8.93
   7  -1   7 1418.90   47.80
  -7  -1  -7 1434.16   49.80
  -7   1  -7 1375.35   49.33
   7   1   7 1300.03   51.37
   7   5  -7 1048.88   38.57
  -7   5   7 1117.95   41.85
  -7  -5   7 1051.67   37.83
   7  -5  -7 1142.51   41.64
   3  -3  10   83.41    4.70
  -3   3 -10   70.96    4.32
  -3  -3 -10   81.93    4.45
   3   3  10   80.08    4.84
  10   2  -1  141.52    5.82
 -10  -2   1  127.01    6.62
   0   8   2 1548.91   56.40
   0   8  -2 1539.77   54.04
   0  -8  -2 1566.43   53.57
   0  -8   2 1508.58   53.38
   6   6  -6  319.56   12.58
  -6   6   6  331.70   16.69
   6  -6  -6  344.07   15.33
  -6  -6   6  319.67   12.15
   2  -4 -11  404.11   17.29
  -2  -4  11  374.37   16.20
  -2  -4  11  398.47   16.48
  -3  -7   6  325.35   14.23
  -3   7   6  398.20   17.40
   3   7  -6  328.90   16.07
   3  -7  -6  402.30   14.85
   7  -1 -11   18.61    3.49
   7   1 -11   11.37    3.02
  -7   1  11   17.91    2.67
  -7  -1  11   14.62    2.68
   7  -3   6  193.62    8.41
  -7  -3  -6  202.51    9.78
   7   3   6  191.82    9.57
   7  -3   6  190.46    8.25
  -4  -6   8    9.50    3.04
  -4   6   8   17.96    3.60
   4  -6  -8   13.35    3.71
  10   2  -5  869.74   31.28
 -10   2   5  835.05   30.13
 -10  -2   5  887.94   32.38
  -6  -2  -8  216.15   10.47
   6  -2   8  217.11    8.98
   6   2   8  206.78    9.81
  -6   2  -8  220.46    9.64
   8  -4   3 3080.86  106.98
   8  -4   3 3701.64  110.83
   8   4   3 3535.30  114.37
  -8  -4  -3 3515.66  124.89
  10   0   1   19.03    1.47
 -10   0  -1   17.56    1.70
   2   8  -1  752.68   31.39
  -2   8   1  786.41   31.96
   2  -8  -1  789.46   30.50
  -2  -8   1  690.17   26.46
  -9   3   7  365.18   16.86
   9  -3  -7  361.90   15.78
  -9  -3   7  410.05   17.06
   2   8   0  486.36   20.56
   2  -8   0  497.86   19.74
  -2  -8   0  463.75   18.72
  -2   8   0  440.54   19.79
  -5   7  -1  248.13   11.59
   5  -7   1  268.13   10.27
  -5  -7  -1  247.19   11.02
   5   7   1  265.82   11.38
  -7  -3  10  349.36   16.01
   7  -3 -10  360.26   16.51
  -7   3  10  334.01   14.22
   9   3   2  152.84    7.07
  -9  -3  -2  149.64    7.04
   0  -2  12 3722.15  124.74
   0  -2 -12 3677.02  121.13
   0   2  12 3476.49  123.23
   0   2 -12 3669.60  125.83
   1  -5 -10 1797.71   66.80
  -1  -5  10 2106.12   65.04
  -1  -5  10 1941.05   66.38
  -1  -7  -6  204.10    9.65
   1  -7   6  180.65    7.99
  -1   7  -6  169.43    7.45
  -3  -5  10  469.73   18.65
   3  -5 -10  543.55   20.47
  -3   5  10  562.06   23.45
  -3  -5  10  573.80   20.88
  -2  -4 -10  511.55   21.69
   2  -4  10  490.75   18.86
   2  -4  10  531.88   21.27
   2   4  10  515.11   22.06
   5   7  -4  125.79    6.70
   5  -7  -4  123.24    8.80
  -5   7   4  150.45    8.23
  -5  -7   4  143.85    6.60
   6  -6   3  188.08    7.83
   6   6   3  194.42    9.31
  -6  -6  -3  186.58    9.02
  -6   6  -3  164.24    7.95
  -1   1 -12    0.50    1.93
   1   1  12    7.85    2.66
  -1  -1 -12    1.65    2.71
   1  -1  12    3.85    2.37
   2  -8  -2  945.11   35.60
  -2  -8   2  926.14   34.88
  -2   8   2  950.11   35.50
   2   8  -2  991.03   34.67
  -3   1 -11  225.01   10.64
   3   1  11  237.47   11.49
  -3  -1 -11  223.77   10.41
   3  -1  11  226.47   11.17
   4   2  10    9.93    2.96
  -4  -2 -10   16.73    2.98
  -4   2 -10    9.96    2.15
   4  -2  10    9.59    2.15
   2  -8   1  364.87   16.20
  -2  -8  -1  342.70   13.94
  -2   8  -1  400.58   16.60
 -10  -2   0  143.02    6.35
  10   2   0  155.22    6.79
   4  -6   6 1303.42   45.09
   4   6   6 1323.25   48.98
  -4  -6  -6 1238.96   45.56
  -4   6  -6 1230.28   41.79
  -6  -4  10  868.78   31.62
   6  -4 -10  870.73   33.45
  -6  -4  10  826.77   30.94
  -6   4  10  839.25   30.49
 -10   0   7    2.08    1.63
 -10   0   7   -0.60    1.67
   0   8   3  812.21   30.76
   0  -8  -3  772.94   29.15
   0   8  -3  851.78   28.54
   0  -8   3  842.51   29.61
  -6   0  12  236.48   11.79
   6   0 -12  223.83   10.10
  -9  -1   9  971.17   35.50
  -9   1   9 1017.66   38.17
   9  -1  -9  991.25   37.74
  -9  -1   9 1092.61   37.94
   8   0   6    2.88    1.89
  -8   0  -6   11.94    2.08
  -4   4  11    9.01    2.37
  -4  -4  11   16.40    2.94
  -4  -4  11   14.84    2.05
   4  -4 -11    9.07    3.18
   9   1   4   40.25    3.14
  -9  -1  -4   35.31    3.16
   9  -1   4   39.78    2.65
  -9   1  -4   33.44    1.98
   3  -3 -12  248.79   10.71
  -3   3  12  255.35   12.08
  -3  -3  12  312.35   12.86
  -3  -3  12  244.17   12.82
 -10  -2   6   44.86    2.86
  10  -2  -6   38.96    3.17
 -10   2   6   45.13    3.29
 -10  -2   6   44.13    3.41
   0   4  11   41.21    4.51
   0  -4 -11   34.20    3.79
   0  -4  11   28.11    3.01
   0  -4  11   34.49    3.62
  -8  -2  10  762.00   27.94
   8  -2 -10  704.39   27.68
  -8  -2  10  690.30   27.49
  -8   2  10  730.67   26.05
  -8   4   8  151.05    7.17
   8  -4  -8  140.94    7.54
  -8  -4   8  154.40    6.08
   8   4  -8  163.13    7.38
  -2   8   3 2768.95   92.89
  -2  -8   3 2634.53   89.44
   2  -8  -3 2824.13   89.66
   2   8  -3 2593.00   91.32
   5   7   2   47.04    3.82
  -5  -7  -2   62.74    4.49
   1  -7  -7  223.75   11.21
  -1   7   7  243.72   11.82
   1   7  -7  266.52   10.79
  -1  -7   7  246.41   10.54
  -2  -8  -2  343.09   14.31
  -2   8  -2  388.38   15.79
   2  -8   2  361.55   15.54
  -3  -7  -5 1289.97   47.25
  -3   7  -5 1284.95   42.45
   3   7   5 1208.43   48.94
   3  -7   5 1207.17   41.91
   1  -3 -12 6631.70  214.44
  -1   3  12 6680.14  219.02
  -1  -3  12 6403.84  213.73
   1   3 -12 6443.87  215.14
   2  -6  -9   15.51    3.54
  -2   6   9   19.70    3.12
   2   6  -9   11.07    2.41
  -2  -6   9   17.15    2.09
   5   7  -5  403.36   14.66
   5  -7  -5  431.46   18.57
  -5  -7   5  413.85   15.29
  -5   7   5  443.39   17.87
  -2   0  13    0.31    1.82
   2   0 -13    7.56    2.64
   7   5   4 2537.50   86.88
  -7  -5  -4 2436.73   84.87
   7  -5   4 2319.74   81.46
   7  -5   4 2582.01   83.02
  -6  -6   7  162.29    7.67
  -6   6   7  179.60    9.22
   6   6  -7  163.49    7.01
   6  -6  -7  166.05    8.12
   4  -4   9   18.83    2.31
  -4  -4  -9   14.42    3.12
   4   4   9   10.40    3.64
   4  -4   9    9.95    2.27
  10   0   2    0.88    1.02
 -10   0  -2    0.30    1.20
  -2  -6  -8 3590.14  122.86
   2  -6   8 3598.69  117.98
   2   6   8 3731.49  126.56
  -7  -5   8  179.61   10.08
   7  -5  -8  220.86    9.63
  -7   5   8  202.32    9.43
   7   5  -8  169.45    8.71
   6  -4   7 1267.08   46.73
  -6  -4  -7 1284.31   46.17
   6  -4   7 1339.41   47.76
   6   4   7 1289.87   47.86
 -10  -2  -1  803.79   28.70
  10   2   1  813.89   27.14
   5  -5   7   45.41    3.24
   5  -5   7   41.42    3.24
   5   5   7   38.57    4.05
  -5  -5  -7   40.24    4.24
  -3  -1  13  188.06    8.96
   3   1 -13  189.64    9.40
  -9   3   8 1383.71   49.66
  -9  -3   8 1359.94   49.19
   9  -3  -8 1398.11   51.88
  -9  -3   8 1292.18   48.53
   3   7  -7  305.77   12.73
  -3  -7   7  284.84   12.77
   3  -7  -7  250.79   11.89
  -3   7   7  261.58   11.86
   0   8  -4 2716.38   91.16
   0  -8  -4 2719.32   91.83
   0   8   4 2741.40   93.09
   0  -8   4 2733.44   91.71
  -9  -3  -3  875.90   35.47
   9   3   3  923.08   32.57
   4   0 -13    3.09    2.50
  -2   0 -12  141.43    7.69
   2   0  12  153.56    8.41
   5  -3   9   76.05    4.58
   5   3   9   91.04    5.60
  -5   3  -9   66.79    3.99
  -5  -3  -9   93.91    5.99
   0  -6   9 5051.80  159.32
   6   0   9    0.42    2.25
  -6   0  -9   -1.34    2.28
   8  -4   4 4391.93  127.94
   8  -4   4 3546.13  122.69
  -8  -4  -4 4072.30  134.33
   8   4   4 3895.47  133.73
  -2  -8   4 5041.70  163.80
   2  -8  -4 5183.43  163.78
  -2   8   4 4899.35  165.69
   2   8  -4 5079.41  165.29
   1  -5  10 3994.53  127.59
  -1  -5 -10 3865.91  131.89
   1  -5  10 3886.07  127.92
   1   5  10 4008.63  136.18
   6  -6   4  314.81   12.61
   6   6   4  299.07   13.12
  -6   6  -4  320.32   12.57
  -6  -6  -4  299.30   13.61
 -10  -2   7  769.08   28.00
 -10   2   7  768.67   28.06
  10  -2  -7  716.22   28.68
 -10  -2   7  737.91   27.84
  -2  -8  -3   38.18    4.34
  -2   8  -3   45.07    4.15
   2  -8   3   41.42    4.09
   8   0 -11    3.86    3.05
  -8   0  11    1.78    2.37
 -10   0   8   -1.54    2.11
 -10   0   8    4.87    1.89
  -1  -1  13  211.13   10.89
   1  -1 -13  230.94   11.81
  -1   1  13  218.61   12.18
   1   1 -13  235.48   11.24
  -6  -2  12   63.16    4.40
   6  -2 -12   41.99    3.95
  -6   2  12   44.71    3.42
  -6  -2  12   62.35    3.22
   8   2   6 1260.52   48.96
  -8  -2  -6 1330.64   49.22
   8  -2   6 1306.20   45.98
  -8   2  -6 1278.75   44.56
   5  -5 -10  344.48   15.14
  -5   5  10  339.33   14.51
  -5  -5  10  323.20   13.91
  -5  -7  -3  760.43   32.29
  -5   7  -3  873.23   29.67
   5  -7   3  847.43   29.88
   5   7   3  813.21   32.23
  -3  -5  -9   28.60    3.56
   3  -5   9   30.97    3.13
   3   5   9   29.32    4.40
   3  -5   9   40.22    3.20
  -5   1 -10  564.26   23.52
   5   1  10  524.35   24.02
   5  -1  10  520.28   24.93
  -5  -1 -10  549.46   22.69
  -4  -6   9  103.43    5.50
  -4   6   9   82.33    5.35
   4  -6  -9   72.97    5.32
   1  -7   7   17.54    3.04
  -1   7  -7   20.77    2.85
   5  -3 -12   38.78    3.72
  -5  -3  12   22.19    2.89
  -5   3  12   37.61    3.81
   5  -7  -6    9.84    3.66
  -5   7   6    8.91    3.83
  -5  -7   6   14.51    3.24
   5   7  -6   14.59    2.93
  -7  -3  -7   16.63    2.74
   7   3   7   12.86    3.22
   7  -3   7   11.66    1.61
   7  -3   7   13.61    2.27
   0   0  13    7.09    2.89
   0   0 -13    4.29    2.58
   4   0  11    2.53    1.96
  -4   0 -11    2.45    2.17
   4   8  -1   88.14    5.69
  -4  -8   1   97.67    6.12
  -4   8   1  100.51    6.39
   4  -8  -1   98.24    6.32
   7   1   8    9.94    2.52
   7  -1   8   -0.90    2.40
  -7   1  -8    3.99    1.62
  -7  -1  -8    7.51    2.39
  -2  -2  13 3167.99  114.08
   2  -2 -13 3090.08  113.25
  -2   2  13 3087.31  109.23
   2   2 -13 3089.87  111.17
 -11  -1   3  150.84    5.87
 -11   1   3  125.81    5.33
 -11   1   3  146.77    7.09
  -9  -5   3  989.75   35.62
   9   5  -3  971.61   35.93
  -9   5   3  978.83   36.30
   9  -5  -3  983.21   36.54
   9  -5  -2    7.48    1.64
  -9   5   2    5.82    1.46
  -9  -5   2   11.02    3.26
   9   5  -2    6.37    2.55
  -4   8   2  858.65   33.76
   4  -8  -2  904.09   32.73
  -4  -8   2  831.84   33.22
  -7  -3  11  222.18    9.65
  -7   3  11  204.53   10.68
   7  -3 -11  208.15   10.57
  -7  -3  11  207.65   10.18
  -9  -1  10 2759.44   97.65
   9  -1 -10 2813.42   96.89
  -9  -1  10 3109.47   96.32
  -9   1  10 2828.12   96.07
   4   8   0   78.37    4.93
  -4   8   0   85.36    5.95
   4  -8   0   86.47    5.35
  -4  -8   0   85.23    5.87
 -11  -1   4  640.83   22.71
 -11   1   4  576.01   20.57
 -11   1   4  630.35   24.03
 -11  -1   4  574.61   21.24
  10   2   2  315.85   11.94
 -10  -2  -2  288.06   13.86
   4  -6   7  198.08    9.42
   4   6   7  168.57    9.42
  -4  -6  -7  173.12    8.95
  11   1  -2 2458.55   74.30
 -11   1   2 2273.52   73.03
 -11  -1   2 2301.95   80.60
 -11   1   2 2176.81   72.19
   9   1   5 1413.89   49.58
   9  -1   5 1355.77   47.02
  -9  -1  -5 1374.48   50.56
  -9   1  -5 1306.28   46.41
  -7  -1  12 1913.86   67.98
   7   1 -12 1900.02   63.95
   7  -1 -12 1917.06   65.76
  -7   1  12 1981.02   68.73
  -8   4   9  815.50   31.65
  -8  -4   9  893.91   34.01
   8  -4  -9  879.83   33.52
  -8  -4   9  751.68   29.64
  -8   6   2   -1.85    2.53
   8   6  -2    0.22    2.59
   8  -6  -2    4.25    2.71
  -8  -6   2    4.84    2.31
   5   1 -13    5.87    2.67
  -5   1  13    7.62    2.67
   5  -1 -13    5.57    3.07
  -5  -1  13    5.55    1.97
  -9   5   4 1937.71   68.28
   9  -5  -4 1886.46   66.88
  -9  -5   4 1883.50   64.52
   9   5  -4 1972.73   69.90
   9  -5  -1  810.60   28.74
  -9   5   1  751.01   28.04
   9   5  -1  812.01   29.13
  -9  -5   1  754.70   29.44
  -8  -6   3   58.11    4.64
   8   6  -3   60.32    3.93
  -8   6   3   60.39    4.61
   8  -6  -3   48.67    3.74
  -3  -7  -6  121.75    7.35
   3   7   6  145.13    8.70
  -3   7  -6  161.39    6.59
   3  -7   6  140.88    6.75
 -10   0  -3   24.83    2.30
  10   0   3   33.38    2.30
   0  -8  -5   28.98    4.26
   0   8  -5   51.72    4.07
   0  -8   5   42.52    3.87
   0   8   5   35.77    4.51
   2  -8  -5  617.62   23.40
  -2   8   5  604.92   23.95
   2   8  -5  495.91   19.96
  -2  -8   5  533.67   19.91
   6   6  -8   61.31    3.41
  -6  -6   8   66.03    4.07
   6  -6  -8   42.46    3.35
  -6   6   8   47.67    4.77
  -4   2  13  700.13   26.78
   4  -2 -13  692.18   24.99
   2  -2  12 1771.49   62.93
  -2  -2 -12 1830.60   70.52
   2   2  12 1783.52   66.33
  -2   2 -12 1878.49   67.57
  -4   8   3  546.55   22.46
   4  -8  -3  541.37   21.46
   8  -6  -1    8.08    2.37
   8   6  -1    8.02    2.69
  -8   6   1    6.87    2.54
  -8  -6   1   13.24    2.17
   1   3  12   23.84    3.56
  -1   3 -12   13.26    3.28
   1  -3  12   19.21    2.74
  -1  -3 -12   16.53    3.03
  -6   2  -9 1961.50   68.23
   6  -2   9 1958.77   71.74
   6   2   9 1896.25   71.50
  -6  -2  -9 1940.47   67.17
  -3  -5  11   20.09    2.51
  -3   5  11   26.28    3.24
   3  -5 -11   26.91    3.74
  -3  -5  11   30.00    3.27
   2  -4 -12  114.32    6.54
  -2  -4  12  113.58    6.21
   3  -3  11   42.75    3.78
  -3  -3 -11   41.51    3.56
  -3   3 -11   51.56    3.59
   3   3  11   40.43    4.16
 -11   1   5   65.84    3.48
 -11  -1   5   80.56    4.54
 -11  -1   5   67.71    4.28
 -11   1   5   80.49    4.59
   2  -8   4  303.88   11.96
  -2   8  -4  309.92   12.04
  -2  -8  -4  278.30   13.27
  -6  -4  11  256.94   10.81
  -6   4  11  260.90   12.08
  -6  -4  11  264.13   11.88
   6  -4 -11  256.95   11.73
  -1   7   8  275.51   14.22
   1  -7  -8  281.21   12.31
   1   7  -8  247.17   11.74
  -1  -7   8  274.75   11.00
   7  -5   5 2101.21   70.49
  -7  -5  -5 1925.71   66.96
   7   5   5 1906.70   67.97
   7  -5   5 1854.06   63.59
   4  -8   1  670.09   23.92
  -4  -8  -1  632.74   25.90
  -4   8  -1  706.36   25.60
   4   8   1  642.34   27.17
   1  -5 -11    1.79    2.38
  -1  -5  11    2.50    2.55
  -1  -5  11    8.99    2.71
  -8   0  -7   21.21    2.66
   8   0   7   24.08    2.75
 -11   1   1   12.00    1.32
 -11  -1   1   16.20    1.86
 -11   1   1   12.74    1.12
  11   1  -1   21.75    1.75
  -8  -6   4 1033.88   36.23
   8  -6  -4 1155.10   39.81
  -8   6   4 1135.11   39.25
   8   6  -4 1039.83   37.22
  -8   2  11  358.19   14.27
   8  -2 -11  365.41   15.06
  -8  -2  11  361.21   14.28
  -8  -2  11  343.81   13.96
 -10  -2   8 3530.17  116.75
  10  -2  -8 3491.47  117.87
 -10   2   8 3471.19  116.07
 -10  -2   8 3456.72  115.10
  -9  -3   9  683.86   29.32
  -9   3   9  640.08   26.06
  -9  -3   9  676.72   24.55
   9  -3  -9  639.62   26.07
   7  -5  -9  137.97    7.31
  -7   5   9  128.52    7.44
   7   5  -9  118.24    5.57
  -7  -5   9  117.59    6.42
 -10   4   3    5.25    2.11
  10  -4  -3    6.50    1.45
  10   4  -3   16.30    2.55
 -10  -4   3   19.62    2.97
   9  -3   4  936.69   31.62
   9   3   4  964.18   36.17
  -9  -3  -4  974.99   38.31
   9  -3   4  850.42   29.65
  -9   5   5  294.09   15.26
   9  -5  -5  281.60   13.72
  -9  -5   5  303.83   12.16
   9   5  -5  342.15   12.21
 -10   4   2 1135.51   41.48
  10   4  -2 1313.38   44.96
 -10  -4   2 1290.29   45.09
  10  -4  -2 1261.51   40.57
   9  -5   0 1036.98   37.29
   9   5   0 1126.64   39.23
  -9  -5   0 1153.14   39.05
  -9   5   0 1054.36   37.12
  -2  -4 -11  326.78   14.12
   2  -4  11  283.12   13.11
   2  -4  11  320.09   12.62
   2   4  11  301.86   12.63
  -8  -6   0  469.66   18.92
   8  -6   0  490.63   20.68
   8   6   0  538.77   18.65
  -8   6   0  498.16   19.75
  -3   7   8  500.42   24.41
   3  -7  -8  454.04   19.87
  -3  -7   8  482.63   16.79
   3   7  -8  515.41   21.76
  -5   7  -4   82.85    4.95
   5   7   4   60.89    5.01
  -5  -7  -4   57.20    5.17
   5  -7   4   68.45    4.30
  10  -4  -4  169.19    7.95
 -10  -4   4  154.27    7.50
 -10   4   4  166.54    8.65
  10   4  -4  166.57    7.22
 -10   0   9    6.75    2.01
 -10   0   9    8.70    2.28
  -6   6  -5   68.67    4.25
   6  -6   5   78.28    4.32
   6   6   5   80.38    5.15
  -6  -6  -5   90.62    5.75
  -4  -4  12  181.65   10.21
   4  -4 -12  190.85   10.31
  -4  -4  12  220.96    9.76
  -4   4  12  201.09    9.76
   2  -6 -10  779.62   30.26
  -2  -6  10  838.39   30.21
  -2  -6  10  863.02   29.81
  -2   6  10  859.35   32.31
  -4  -8   4  106.56    6.40
   4  -8  -4  100.47    6.16
  -4   8   4  105.45    7.13
   8  -4   5 1035.01   37.89
   8  -4   5 1008.73   34.92
  -8  -4  -5 1057.09   39.98
   8   4   5  990.89   38.86
   6   0 -13    4.75    2.98
  -6   0  13    2.37    2.87
 -11   1   6  980.74   34.38
 -11  -1   6  996.17   35.27
 -11  -1   6  974.06   35.45
 -11   1   6 1016.52   36.81
   0  -2  13 1021.34   41.39
   0  -2 -13 1044.07   38.44
   0   2 -13 1081.52   37.59
   0   2  13  956.15   37.47
   4  -2  11  464.03   21.84
   4   2  11  476.48   22.39
  -4  -2 -11  457.72   21.23
  -4   2 -11  466.46   19.01
 -10  -4   1 4109.12  136.69
  10   4  -1 4240.23  134.73
   5   7  -7  829.91   29.41
  -5  -7   7  819.54   29.07
  -5   7   7  770.52   34.67
   5  -7  -7  744.96   29.50
  -8  -6   5  505.94   19.41
   8  -6  -5  535.57   20.50
   8   6  -5  501.65   19.43
  -8   6   5  535.44   22.14
   4   8   2 3047.01  105.35
  -4  -8  -2 2986.45  102.19
   4  -8   2 3234.98  101.10
  -4   8  -2 3141.21  106.08
  11   1   0  455.23   17.27
 -11  -1   0  446.48   17.32
  -3  -1 -12  976.13   34.94
   3  -1  12  926.11   35.31
  -3   1 -12  915.73   34.53
   3   1  12  931.14   40.61
   2  -6   9   31.11    3.97
  -2  -6  -9   30.78    4.42
   2   6   9   37.19    3.80
  10  -4  -5  386.64   16.21
  10   4  -5  389.67   15.88
 -10   4   5  407.17   16.00
 -10  -4   5  386.77   15.03
   1  -1  13  960.70   35.58
  -1   1 -13  967.40   37.19
  -1  -1 -13  980.98   37.86
   1   1  13  966.29   37.43
   6   4   8  813.51   33.31
   6  -4   8  790.25   28.07
   6  -4   8  842.39   29.93
  -6  -4  -8  808.77   32.87
   7   7  -2  839.24   30.32
  -7  -7   2  786.71   29.34
   7  -7  -2  839.53   32.28
  -7   7   2  827.62   33.21
   5  -5   8 1049.40   39.72
   5  -5   8 1150.45   39.50
  -5  -5  -8 1038.55   38.38
   5   5   8 1060.00   41.63
   0  -4 -12    7.31    2.29
   0  -4  12   12.70    2.67
   0  -4  12    3.78    2.51
   0   4  12   12.67    3.78
  -3  -3  13  894.40   36.71
   3  -3 -13  886.08   31.16
  -3  -3  13  827.62   33.67
  10   2   3   54.10    3.58
 -10  -2  -3   53.76    4.27
   7   7  -1  646.24   23.76
  -7  -7   1  633.51   24.76
  -7   7   1  680.69   25.24
   7  -7  -1  621.11   25.14
  -7  -7   3  279.53   11.72
   7   7  -3  288.88   12.93
  -7   7   3  278.97   12.58
   7  -7  -3  271.04   12.11
   9  -5  -6  786.66   31.78
  -9  -5   6  824.74   34.06
  -9   5   6  833.92   31.19
   9   5  -6  860.45   31.71
  -8   6  -1  151.02    6.97
   8   6   1  162.65    8.44
  -8  -6  -1  185.60    8.96
   8  -6   1  165.71    7.76
   9  -5   1 1879.79   63.79
  -9   5  -1 1965.22   63.91
   9   5   1 2072.83   65.50
  -9  -5  -1 1899.25   68.31
   2  -8  -6  461.04   21.42
  -2  -8   6  463.01   18.28
  -2   8   6  497.79   22.82
   2   8  -6  479.81   18.67
  -1   7  -8  368.47   18.04
   1  -7   8  429.00   15.62
  -4  -4 -10   16.77    3.39
   4   4  10   16.72    3.53
   4  -4  10   19.37    2.45
   4  -4  10   23.03    2.85
   0  -6  10 1874.31   64.98
   0  -6  10 1962.25   65.68
 -10  -4   0 2455.66   87.56
  10   4   0 2596.96   82.96
   0   8  -6    7.27    2.20
   0  -8  -6    4.12    3.65
   0   8   6    0.98    4.45
   0  -8   6    5.34    3.40
  -8   2  -7   35.10    2.77
  -8  -2  -7   42.32    4.04
   8  -2   7   39.97    3.17
   8   2   7   44.37    3.81
  -2   8  -5   18.91    3.01
   2  -8   5    7.97    3.26
  -4  -6  10 3923.24  137.95
  -4   6  10 4536.38  148.02
   4  -6 -10 4373.91  142.26
  -8   0  12   82.88    5.08
   8   0 -12   86.56    5.27
   1   3 -13 1919.27   67.19
   1  -3 -13 1862.24   71.09
  -1  -3  13 1944.39   71.65
  -1   3  13 1848.87   69.26
  -7   7   0   12.07    2.76
   7  -7   0    9.02    2.69
   7   7   0   24.35    3.49
  -7  -7   0   21.73    2.88
  -5   5  11  414.14   16.77
   5  -5 -11  434.85   18.33
  -5  -5  11  377.23   17.48
   4  -8  -5  356.13   17.86
  -4   8   5  379.57   16.74
  -4  -8   5  323.26   14.02
  -7  -7   4 4096.99  135.80
   7  -7  -4 4099.37  135.55
  -7   7   4 4375.95  143.68
   7   7  -4 4107.06  133.95
 -11  -1   7  150.34    7.87
 -11   1   7  134.37    7.46
 -11   1   7  153.15    7.60
 -11  -1   7  165.12    7.54
   5  -3  10 6411.17  213.07
   5   3  10 6340.62  211.43
  -5   3 -10 6317.02  209.92
  -5  -3 -10 6448.80  202.99
  10  -4  -6    5.10    2.59
  10   4  -6    4.12    2.25
 -10   4   6    6.33    2.27
 -10  -4   6    5.49    2.63
  -8   6   6   76.67    5.52
   8  -6  -6   84.22    6.10
   8   6  -6   83.93    5.26
  -8  -6   6   83.82    4.64
  -8  -4  10  402.53   14.81
   8  -4 -10  375.63   18.02
  -8   4  10  376.68   17.73
  -8  -4  10  361.38   16.31
  10  -2  -9 1287.65   48.16
 -10  -2   9 1496.63   51.22
 -10   2   9 1351.16   50.62
 -10  -2   9 1274.00   45.75
  -1  -5 -11    7.44    3.21
   1  -5  11    5.49    2.48
   1   5  11   -0.34    3.59
   1  -5  11    3.74    2.78
   6   6  -9 2644.61   90.60
   6  -6  -9 2862.54   99.42
  -6   6   9 2973.66   98.40
  -6  -6   9 2695.52   91.86
   4   8   3   90.00    6.03
  -4  -8  -3  103.46    6.18
   2   0 -14 1022.07   38.74
  -2   0  14  978.05   39.60
   6   0  10 1178.32   46.84
  -6   0 -10 1222.93   43.81
  -9  -1  11   91.53    5.00
   9  -1 -11   65.85    4.25
  -9   1  11   73.07    4.47
  -9  -1  11   73.36    4.83
 -11  -1  -1  157.90    7.96
  11   1   1  168.89    6.96
   3   7   7   76.26    5.96
   3  -7   7   60.92    4.60
  -3  -7  -7   64.31    5.32
  -3   7  -7   56.63    3.89
  -9  -1  -6   21.96    2.84
  -9   1  -6   19.58    2.01
   9  -1   6   19.92    2.59
   9   1   6   23.45    3.00
   6  -2 -13 1725.66   57.99
  -6  -2  13 1641.37   64.74
  -6   2  13 1705.78   62.27
   3  -5  10    9.22    2.57
   3  -5  10   17.48    2.70
   3   5  10   13.17    4.01
  -3  -5 -10   21.30    3.58
   1  -9   0   40.70    3.96
  -1  -9   0   39.64    4.54
  -1   9   0   31.78    4.26
   1   9   0   36.26    4.37
  -7  -3  -8   93.60    6.16
   7  -3   8   69.64    4.11
   7  -3   8   77.71    5.50
   7   3   8   85.53    6.15
  -3  -1  14   -2.24    2.86
   3   1 -14    1.04    2.64
  -1   9   1  170.05    9.33
  -1  -9   1  154.66    7.57
   1  -9  -1  158.07   10.37
   1   9  -1  150.75    9.13
   4  -6   8   37.08    3.69
   4   6   8   26.24    4.41
  -4  -6  -8   36.55    4.31
 -11  -3   3    4.57    2.30
 -11   3   3    3.74    1.43
  11   3  -3   11.76    1.88
 -11   3   3   10.26    1.39
   4   0 -14 1116.94   38.58
  -5   7  -5   55.10    3.81
   5  -7   5   69.47    3.74
  -5  -7  -5   74.22    5.30
   5   7   5   70.38    5.24
  -7  -5  -6 1385.73   49.48
   7  -5   6 1292.00   48.37
   7   5   6 1383.44   50.32
   7  -5   6 1488.22   51.40
  -9  -3  10 2794.60   91.05
   9  -3 -10 2808.58   97.61
  -9  -3  10 2655.75   91.99
  -9   3  10 2730.82   92.55
 -11  -3   4    4.50    2.62
 -11   3   4    4.34    1.50
  11   3  -4    2.77    1.97
   7   7   1  125.90    7.62
   7  -7   1  130.55    7.13
  -7   7  -1  136.56    7.14
  -7  -7  -1  129.51    7.49
  -1   9  -1   94.57    6.38
   1   9   1   85.62    6.15
  -1  -9  -1   82.20    5.78
   1  -9   1   95.86    6.10
  11   3  -2  243.27   10.76
 -11  -3   2  220.83   11.06
  -8   6  -2  115.06    6.03
  -8  -6  -2  123.53    6.27
   8   6   2  130.86    6.14
   8  -6   2  119.45    5.25
   9  -3   5  194.04    8.20
  -9  -3  -5  209.12    9.53
   9   3   5  216.75   10.89
   9  -3   5  183.67    8.70
  -7  -3  12 1066.70   36.30
  -7   3  12  989.82   37.31
  -7  -3  12  906.25   38.36
   7  -3 -12  996.53   39.64
   2   0  13    4.50    2.91
  -2   0 -13    1.34    2.46
 -10  -4  -1 1479.71   56.98
  10   4   1 1558.57   51.60
  -9  -5   7  676.27   26.44
   9   5  -7  681.36   24.26
  -9   5   7  715.96   29.07
   9  -5  -7  686.32   27.57
  -7   7   5  940.88   35.98
   7  -7  -5 1053.52   37.65
   7   7  -5 1081.27   35.41
  -7  -7   5 1030.00   35.18
  -5   3  13  338.25   15.22
  -5  -3  13  384.89   15.45
   5  -3 -13  342.41   14.41
  -7   5  10 1410.48   50.78
  -7  -5  10 1292.66   46.79
   7  -5 -10 1430.10   53.01
  -7  -5  10 1371.07   48.28
   9  -5   2  316.03   12.28
   9  -5   2  298.17   12.42
  -9  -5  -2  373.60   15.46
   9   5   2  366.74   14.55
  -1   7   9  166.81   10.70
   1  -7  -9  152.77    8.15
   1   7  -9  176.67    8.72
  -1  -7   9  164.73    7.19
 -10   0  10    2.35    2.10
 -10   0  10    2.90    2.56
  -7   1  -9  950.65   35.94
   7  -1   9  923.77   35.07
  -7  -1  -9  945.24   39.08
   7   1   9  905.14   38.62
   1   9  -2  115.96    6.70
  -1   9   2   87.76    6.49
   1  -9  -2   74.06    5.72
  -1  -9   2   91.72    6.03
  -5  -1 -11  406.31   17.59
   5  -1  11  413.31   17.83
  -5   1 -11  404.63   17.74
   5   1  11  405.45   19.78
   5  -7  -8  509.54   20.87
  -5  -7   8  429.56   19.41
  -5   7   8  505.08   23.52
   6  -6   6    4.61    2.56
   6  -6   6    1.11    2.50
  -6  -6  -6   10.22    2.42
   6   6   6    9.31    3.44
  -3   7   9  808.11   33.44
  -3  -7   9  741.64   26.92
   3  -7  -9  763.84   30.21
   3   7  -9  701.98   32.12
 -11   3   5   35.86    3.13
 -11  -3   5   46.41    3.61
  11   3  -5   42.04    3.17
  11  -3  -5   39.47    3.05
   1   1 -14  681.35   27.78
  -1  -1  14  678.89   28.82
   1  -1 -14  732.42   29.60
  -1   1  14  672.53   29.05
  -7  -1  13 1576.68   61.24
   7  -1 -13 1698.92   56.25
   7   1 -13 1623.94   56.78
  -7   1  13 1602.39   58.04
  11   3  -1  102.05    5.40
 -11  -3   1  103.22    6.17
  -1   9  -2   35.19    4.04
   1  -9   2   50.24    4.95
  -1  -9  -2   60.91    4.94
   1   9   2   52.13    5.10
 -10  -4   7   11.93    2.79
 -10   4   7    5.88    2.80
  10  -4  -7    7.62    2.48
  10   4  -7    8.39    2.01
  -8  -2  12  378.04   16.36
   8  -2 -12  393.86   16.87
  -8   2  12  389.80   16.72
  -8  -2  12  474.45   18.22
   4  -8  -6  485.14   20.43
  -4   8   6  532.99   21.25
  -4  -8   6  480.87   19.92
  -6   4  12  569.18   23.62
  -6  -4  12  584.77   23.43
  -6  -4  12  562.81   22.66
   6  -4 -12  597.25   23.19
   8   4   6  795.33   30.81
  -8  -4  -6  860.59   31.48
   8  -4   6  905.20   31.44
   8  -4   6  716.14   27.60
  -8   0  -8 1321.80   47.25
   8   0   8 1231.77   49.02
 -10  -2  -4    3.40    2.74
  10  -2   4    3.50    0.63
  10   2   4    3.78    2.25
 -11   1   8  622.06   23.37
 -11  -1   8  637.26   22.19
 -11  -1   8  511.54   20.44
 -11   1   8  529.67   20.99
   8  -6  -7  395.45   16.88
   8   6  -7  328.98   14.59
  -8   6   7  396.46   17.79
  -8  -6   7  359.93   13.86
  -2   8   7    0.75    4.06
   2   8  -7    3.72    2.85
   2  -8  -7    4.42    2.91
  -2  -8   7   -0.76    3.33
   4   0  12 1592.00   56.05
  -4   0 -12 1549.79   57.20
   3  -5 -12  638.45   23.73
  -3   5  12  645.42   25.74
  -3  -5  12  679.15   26.39
  -3  -5  12  528.09   22.72
  -1  -9   3 6453.71  203.57
   1   9  -3 6059.34  206.70
   1  -9  -3 6429.49  205.02
  -1   9   3 6657.34  219.59
   2  -2 -14 1557.72   55.75
  -2  -2  14 1469.39   58.41
  -2   2  14 1435.07   53.83
   2   2 -14 1493.51   55.61
  -4  -8  -4 1628.96   62.88
   4   8   4 1665.03   63.20
  -4   8  -4 1846.95   62.37
   4  -8   4 1775.42   59.02
  -6   2 -10  770.04   30.08
  -6  -2 -10  772.78   31.90
   6   2  10  773.24   30.20
   6  -2  10  760.91   27.91
 -11  -1  -2    9.83    2.12
  11   1   2   12.30    1.76
  -2  -8  -6  882.20   36.67
   2  -8   6  962.58   33.70
  -2   8  -6  924.28   33.13
   5   1 -14  105.62    5.74
  -5   1  14  124.63    7.26
   5  -1 -14  115.43    6.20
   0   0 -14   42.94    4.12
   0   0  14   42.08    3.95
   7  -7   2   16.08    2.60
  -7  -7  -2   13.16    3.78
   7   7   2   15.74    3.15
  -7   7  -2   19.74    2.64
   0   8   7  299.92   15.49
   0  -8   7  287.92   12.23
   0   8  -7  289.37   11.65
   0  -8  -7  278.51   15.22
  11  -3  -6 2245.02   81.86
 -11   3   6 2399.44   79.87
  11   3  -6 2478.24   79.35
 -11  -3   6 2395.52   78.84
   7  -7  -6 2378.98   82.32
  -7   7   6 2495.43   84.41
  -7  -7   6 2289.02   78.99
   7   7  -6 2198.11   75.78
  -6  -8   2   22.56    3.55
   6  -8  -2   15.31    3.42
   6   8  -2   11.98    3.17
  -6   8   2   14.49    3.00
   2  -4 -13  323.78   14.84
  -2  -4  13  327.64   14.03
   4  -2 -14 1456.11   54.47
  -4   2  14 1385.72   50.78
   4   2 -14 1474.23   52.96
  -2  -6  11  448.79   18.12
   2  -6 -11  553.12   21.85
  -2   6  11  546.10   22.16
   6   8  -1    1.35    3.31
  -6  -8   1    4.57    3.24
  -6   8   1   -1.24    3.10
   6  -8  -1    5.17    3.02
  11   3   0 1947.01   65.60
 -11  -3   0 1869.79   64.14
  -3   3 -12  260.37   11.46
  -3  -3 -12  242.18   11.82
   3  -3  12  263.43   11.41
   3   3  12  216.22   10.91
 -10  -4  -2 1062.26   41.78
  10   4   2 1112.42   39.07
   1   9   3  336.55   15.87
   1  -9   3  359.36   13.72
  -1   9  -3  295.77   13.26
  -1  -9  -3  349.61   14.66
   1  -3  13 1590.81   53.79
  -1   3 -13 1663.54   57.93
   1   3  13 1516.11   58.89
  -1  -3 -13 1536.82   57.54
   6   8  -3  704.67   27.71
  -6   8   3  739.20   29.39
  -6  -8   3  693.30   25.59
   6  -8  -3  679.99   28.38
  -3   9   1  699.79   30.49
  -3  -9   1  671.81   26.44
   3  -9  -1  727.62   27.98
   2   2  13 4741.16  162.04
  -2   2 -13 4871.19  166.00
  -2  -2 -13 4828.52  159.15
   2  -2  13 4766.15  159.69
   8   6   3  782.34   31.34
  -8   6  -3  777.52   27.89
   8  -6   3  780.74   28.25
  -8  -6  -3  754.89   30.61
 -10   0  -5   67.26    4.60
  10   0   5   70.47    4.74
   3  -9   0   73.31    5.44
  -3   9   0   73.79    5.38
  -3  -9   0   62.51    5.61
 -12   0   3   28.78    2.67
 -12   0   3   21.04    2.34
 -10  -2  10 1115.13   38.23
 -10   2  10 1018.49   38.49
  10  -2 -10 1037.18   36.99
 -10  -2  10 1024.29   38.85
   9   5  -8   39.37    3.19
   9  -5  -8   29.92    3.57
  -9   5   8   31.20    3.52
  -9  -5   8   46.20    3.66
 -12   0   4 1198.08   42.30
 -12   0   4 1244.28   42.72
  -6  -8   0 1031.67   41.35
   6  -8   0 1094.83   38.74
  -6   8   0 1017.07   41.42
   6   8   0 1043.87   38.29
   2  -6  10 2197.19   70.37
   2  -6  10 1857.73   66.18
  -2  -6 -10 1869.49   71.09
   2   6  10 1940.48   72.94
  -3  -9   2  260.84   13.27
   3  -9  -2  314.12   11.91
  -3   9   2  303.03   16.16
  -9  -5  -3 1045.66   37.92
   9   5   3 1072.99   38.93
   9  -5   3 1053.43   36.08
   9  -5   3  985.63   34.00
  -4  -4  13  490.64   21.30
   4  -4 -13  458.02   21.86
  -4   4  13  460.99   20.87
   2  -4  12  193.64    9.26
   2   4  12  203.01   10.74
   2  -4  12  186.56    8.46
  -2  -4 -12  186.45    9.48
  -1  -7  -9 2283.93   83.12
   1  -7   9 2266.05   75.47
  -1   7  -9 2179.95   73.40
   1   7   9 2324.49   85.27
   5   5   9  209.48   11.00
   5  -5   9  241.64   11.21
   5  -5   9  205.80   10.21
  -5  -5  -9  213.44    9.96
   6  -4   9   21.60    2.28
   6   4   9   27.60    4.02
  -6  -4  -9   20.80    3.32
   6  -4   9   13.60    3.04
 -12   0   2 1964.41   62.35
 -12   0   2 1844.69   61.69
  -1   9   4  317.28   15.12
   1  -9  -4  297.55   12.90
  -1  -9   4  325.94   13.37
   1   9  -4  318.79   15.44
   6   0 -14  686.09   25.03
  -6   0  14  665.95   26.92
   6  -6 -10 2817.76  100.49
  -6   6  10 2771.98   92.24
   6   6 -10 2747.90   94.54
  -6  -6  10 2868.38   99.62
 -12   0   5    2.73    2.25
 -12   0   5    2.65    1.99
  -5   7  -6    8.76    2.29
  -5  -7  -6   10.36    2.62
   5  -7   6    8.61    2.44
   5   7   6   16.79    3.05
   3  -9   1  154.66    7.77
  -3  -9  -1  143.08    7.84
  -3   9  -1  170.30    7.99
   8  -4 -11   36.89    3.99
  -8  -4  11   46.54    3.97
  -8  -4  11   40.68    3.67
  -8   4  11   42.39    4.73
  10  -4  -8   17.74    2.77
 -10  -4   8   14.08    3.00
  10   4  -8   15.30    2.29
 -10   4   8   14.84    3.67
   6  -8  -4  105.24    6.59
  -6  -8   4  106.34    6.17
   6   8  -4   96.08    5.84
  -6   8   4  105.12    6.31
  -4  -6  11 1642.48   57.62
  -4   6  11 1732.34   64.07
   4  -6 -11 1739.92   62.14
  -4  -6  11 1750.65   63.90
  -8  -2  -8 1272.79   45.02
  -8   2  -8 1210.02   44.29
   8  -2   8 1258.41   46.33
   8   2   8 1218.38   48.16
  -3   7  -8 2631.45   81.77
  -3  -7  -8 2485.93   91.78
   3  -7   8 2639.30   91.18
   3   7   8 2512.17   91.09
   3   9  -3  310.39   13.31
   3  -9  -3  317.16   14.27
  -3   9   3  321.16   15.83
  -3  -9   3  307.96   13.04
 -11  -3   7 1476.02   50.64
 -11   3   7 1479.31   52.22
 -11  -3   7 1504.16   52.90
  11  -3  -7 1476.83   53.09
  -4   2 -12 1026.53   39.12
  -4  -2 -12 1016.83   39.68
   4  -2  12  942.23   36.58
   4   2  12  998.78   37.29
   0  -6 -11 1519.87   57.58
   0  -6  11 1536.70   51.98
  -4   8   7   30.23    4.78
  -4  -8   7   26.37    3.61
   4  -8  -7   28.64    4.49
   6   8   1  101.26    6.65
  -6  -8  -1  103.65    5.99
  -6   8  -1   71.07    5.33
   9  -1 -12    7.62    2.89
  -9  -1  12   12.11    2.03
  -9   1  12   11.01    2.89
  -9  -1  12   11.29    3.16
  -8   0  13    2.45    2.87
   8   0 -13    0.42    2.86
  -5   5  12  153.54    8.75
   5  -5 -12  142.67    8.55
   8   6  -8  501.12   17.64
  -8  -6   8  484.41   18.20
   8  -6  -8  462.33   19.78
  -8   6   8  507.86   21.47
  -9   3  11   41.85    4.15
   9  -3 -11   35.27    3.58
  -9  -3  11   28.27    3.74
  -9  -3  11   28.34    3.37
 -11  -3  -1   31.09    3.16
  11   3   1   26.37    2.74
 -11   1   9  234.38   11.34
 -11  -1   9  227.60   10.45
 -11  -1   9  228.08   11.19
 -12   0   1    8.42    1.86
 -12   0   1    5.95    1.63
  -5   7   9 1019.03   40.44
   5  -7  -9 1026.10   37.87
  -9   1  -7   11.94    2.12
  -9  -1  -7   15.85    2.66
   9   1   7   18.05    2.93
   9  -1   7   13.54    2.69
   7   7   3   31.00    4.22
   7  -7   3   28.37    3.25
  -7   7  -3   30.20    2.73
  -7  -7  -3   14.99    3.81
   0  -2  14 2683.36   97.93
   0   2  14 2679.67   96.00
   0  -2 -14 2683.78   98.59
   0   2 -14 2632.84   91.55
   9   3   6   67.95    5.25
   9  -3   6   80.03    3.75
  -9  -3  -6   79.79    5.49
   9  -3   6   75.44    4.45
   7  -5   7 2918.20   92.58
   7   5   7 2727.95   96.91
  -7  -5  -7 2747.00   94.85
   7  -5   7 2675.08   92.60
 -10   0  11    4.93    2.82
   7  -7  -7   47.24    4.32
  -7   7   7   45.06    4.78
   0   4  13  473.45   19.27
   0  -4  13  421.66   20.65
   0  -4 -13  449.24   19.64
   4   4  11 1408.99   53.22
  -4  -4 -11 1353.47   50.64
   4  -4  11 1345.09   52.42
   4  -4  11 1445.34   48.29
  -1  -9  -4  735.19   30.45
  -1   9  -4  750.45   25.85
   1   9   4  745.44   31.44
   1  -9   4  770.47   29.07
 -12   0   6    8.48    2.65
 -12   0   6   16.67    2.41
   3   1  13   48.90    4.76
  -3   1 -13   52.64    4.36
   3  -1  13   52.43    4.07
  -3  -1 -13   59.16    4.89
  -3  -3  14  760.62   31.90
   3  -3 -14  777.96   30.21
  11   1   3 2540.62   85.18
 -11   1  -3 2512.47   79.92
 -11  -1  -3 2590.74   88.12
  11  -1   3 2462.22   78.66
  -3   9  -2  282.47   14.83
   3  -9   2  292.42   12.86
  -4  -8  -5   15.71    3.33
   4   8   5   12.52    4.17
  -4   8  -5   -0.03    2.55
   4  -8   5   11.73    3.07
  -7  -5  11   48.47    4.39
   7  -5 -11   43.65    4.53
  -7   5  11   48.41    5.02
   4   6   9  620.08   24.01
   4  -6   9  649.06   25.03
  -4  -6  -9  607.15   23.38
   4  -6   9  589.71   25.42
   1  -1  14 1853.42   67.42
   1   1  14 1783.66   71.57
  -1   1 -14 1786.48   67.36
  -1  -1 -14 1913.77   67.81
  -6  -6  -7 2764.28   96.50
   6   6   7 2787.60  100.05
   6  -6   7 2912.05   95.93
   6  -6   7 2931.33   96.11
   6  -8  -5  518.60   22.59
   6   8  -5  499.60   18.85
  -6  -8   5  474.49   18.59
  -6   8   5  515.51   22.15
  -2   8   8  476.27   23.57
   2  -8  -8  470.58   21.52
  -2  -8   8  462.82   17.35
   2   8  -8  458.90   17.81
  10  -2   5   18.68    1.72
  10   2   5   13.93    2.81
 -10  -2  -5   11.25    2.46
  10  -2   5   16.11    1.24
  -1  -7  10    6.14    3.05
   1   7 -10    5.78    2.63
  -1   7  10    6.04    4.39
   1  -7 -10    7.89    2.83
 -12   2   3 3421.85  108.35
  12   2  -3 3463.61  109.77
 -12  -2   3 3433.69  116.96
 -12   2   3 3258.25  110.87
  -3  -9   4   48.75    4.62
   3  -9  -4   42.08    4.52
  -3   9   4   52.39    5.54
   3   9  -4   38.91    3.98
   7   3   9  408.35   18.99
  -7  -3  -9  436.22   19.32
   7  -3   9  405.76   19.87
   7  -3   9  395.18   16.41
  10   4   3  624.10   23.79
 -10  -4  -3  608.21   25.10
  12   2  -4  146.25    6.15
 -12  -2   4  152.29    7.61
 -12   2   4  149.12    7.96
 -12   2   4  155.69    7.08
   3   7 -10 2828.57  100.78
  -3  -7  10 2933.78   99.90
  -3   7  10 2961.52  104.67
   3  -7 -10 2788.26   95.01
  -5   3 -11 1577.00   55.88
   5   3  11 1531.30   58.02
   5  -3  11 1554.20   53.85
  -5  -3 -11 1620.25   58.69
  -1  -5 -12  191.84   10.98
   1   5  12  196.91   10.68
   1  -5  12  202.37    9.02
   1  -5  12  208.07   10.20
  -2  -8  -7  249.60   13.56
   2  -8   7  256.54   10.38
   2   8   7  285.29   13.60
  -2   8  -7  271.21   10.96
  -1  -9   5 4773.88  152.57
  -1   9   5 4778.94  162.10
   1   9  -5 4824.28  157.47
   1  -9  -5 4417.10  163.01
  -3  -5 -11  507.97   21.07
   3  -5  11  495.95   19.56
   3   5  11  540.35   23.74
   3  -5  11  496.38   18.29
   8  -6   4   19.33    2.54
  -8  -6  -4   17.07    4.03
   8  -6   4   12.92    2.60
   8   6   4   20.86    3.79
  12   2  -2  394.63   15.59
 -12  -2   2  387.50   15.78
  -1  -3  14 1352.81   50.52
   1  -3 -14 1310.54   51.05
   1   3 -14 1338.07   50.09
  -1   3  14 1340.23   47.64
  -7  -3  13   94.77    6.29
   7  -3 -13   75.92    5.96
  -7   3  13   80.29    5.82
  -7  -3  13  102.74    4.65
   6  -8   2 7279.93  227.86
   6   8   2 7207.87  240.08
  -6  -8  -2 7056.51  235.35
  -6   8  -2 7186.93  234.77
 -12   0   0    2.47    1.64
   6   0  11    1.77    2.79
  -6   0 -11    3.53    2.64
   8   4   7 1425.78   53.76
   8  -4   7 1513.35   53.77
   8  -4   7 1405.24   52.37
  -8  -4  -7 1470.48   53.79
   6   2 -14 2658.73   95.04
  -6  -2  14 2650.30   95.93
   6  -2 -14 2853.48   95.53
  -6   2  14 2684.94   92.70
 -12  -2   5   74.65    4.48
 -12   2   5   73.19    3.96
 -12   2   5   68.07    4.31
 -12  -2   5   56.21    4.59
   0   8  -8  507.18   18.10
   0  -8  -8  458.30   21.26
   0  -8   8  514.16   19.14
   0   8   8  538.72   23.58
   9  -5  -9  550.08   21.31
  -9  -5   9  553.49   19.94
  -9   5   9  562.91   24.31
   9   5  -9  513.99   20.51
   9  -5   4 1631.88   53.52
   9  -5   4 1573.53   52.38
  -9  -5  -4 1592.61   56.71
   9   5   4 1609.67   56.69
 -11  -3   8 2518.47   86.81
 -11   3   8 2595.22   85.78
  11  -3  -8 2597.84   88.37
 -11  -3   8 2647.17   87.22
 -12   0   7   -0.51    2.14
 -12   0   7    3.92    2.18
  -7   1 -10    6.38    2.20
  -7  -1 -10    4.38    2.81
   7  -1  10    6.43    3.24
   7   1  10   -0.68    3.08
   3  -9   3  364.52   16.11
  -3   9  -3  334.32   15.73
  -8  -2  13 3789.46  137.98
  -8   2  13 3969.61  133.97
   8  -2 -13 4078.39  133.95
  -8  -2  13 4147.91  131.70
 -10  -4   9   52.64    4.28
  10  -4  -9   47.05    4.81
 -10   4   9   51.34    3.93
 -11  -3  -2   98.03    6.10
  11   3   2  100.32    5.23
  12   2  -1 1041.87   36.40
 -12  -2   1 1042.21   36.49
   5  -3 -14 2913.47   99.79
  -5  -3  14 2751.48   98.34
  -5   3  14 2805.15   97.47
  -2   0  15   -0.64    3.31
   2   0 -15   -3.56    2.78
  -6  -4  13  124.51    7.01
  -6   4  13  153.46    9.47
   6  -4 -13  157.77    8.11
  10  -2 -11 1633.15   57.75
 -10   2  11 1559.09   58.03
 -10  -2  11 1561.00   57.91
 -10  -2  11 1788.64   58.98
   4   0 -15   13.86    3.79
  -8   0  -9    6.47    2.89
   8   0   9    5.44    2.80
  -7  -1  14 3025.07  110.33
   7  -1 -14 3155.83  103.71
   7   1 -14 3058.32  102.27
  -7   1  14 3073.78  106.27
  -3  -1  15  140.37    8.25
   3   1 -15  153.85    9.41
   3  -1 -15  139.19    8.00
 -12  -2   6  412.25   16.01
 -12   2   6  372.09   16.26
 -12   2   6  383.95   16.03
 -12  -2   6  379.32   16.59
   1  -9   5   17.83    3.60
   1   9   5    4.04    3.14
  -1   9  -5   23.65    3.75
  -1  -9  -5    6.43    3.43
   6  -8  -6    4.53    4.06
  -6  -8   6    5.91    2.22
   6   8  -6    2.61    2.25
  -6   8   6    9.89    3.97
  10   0   6 9769.91  321.76
 -10   0  -6 9999.00  318.98
   3   9  -5  509.51   20.03
  -3   9   5  525.28   20.78
   3  -9  -5  476.12   22.75
  -3  -9   5  503.65   19.64
   7   7   4  142.50    7.51
   7  -7   4  136.05    6.23
  -7  -7  -4  142.75    7.40
  -7   7  -4  124.97    6.43
  -5  -1 -12   82.75    5.54
   5   1  12   78.59    5.66
  -5   1 -12   85.64    5.77
   5  -1  12   79.52    5.32
  -4   8   8  616.22   28.16
  -4  -8   8  612.73   22.39
   4   8  -8  628.14   25.53
   4  -8  -8  595.28   26.54
  -7  -7   8  118.03    6.28
   7   7  -8  112.66    6.74
   7  -7  -8  126.28    7.77
  -7   7   8  121.50    8.13
  -8  -6   9   43.27    3.43
   8  -6  -9   57.48    5.35
   8   6  -9   43.45    3.39
  -8   6   9   49.85    5.25
  11  -1 -10   78.77    5.56
 -11  -1  10   73.21    4.91
 -11   1  10   87.97    5.14
  -2   0 -14   12.24    3.12
   2   0  14   10.50    2.38
  -5  -7  -7  186.84   10.32
  -5   7  -7  185.35    8.24
   5  -7   7  200.72    9.69
   5   7   7  188.73   11.02
  -3   5  13  559.55   24.64
   3  -5 -13  546.89   21.75
  -3  -5  13  521.90   24.04
  -3  -5  13  654.63   21.43
 -12   0  -1   -0.76    1.42
  12   0   1    0.20    0.98
  -6   8  -3  641.74   23.87
   6  -8   3  565.96   22.34
  -6  -8  -3  615.35   26.04
   6   8   3  638.04   24.40
  -2   6  12   13.33    4.47
  -2  -6  12   11.31    3.73
   2  -6 -12    1.88    3.99
  -2  -6  12    7.62    3.05
   6  -6 -11 1437.64   53.42
  -6  -6  11 1556.06   51.01
  -6   6  11 1511.72   53.02
 -12  -2   0  272.07   11.95
  12   2   0  274.87   12.40
   1  -7  10   48.37    5.21
   1   7  10   57.29    5.17
  -1  -7 -10   68.02    4.96
   1  -7  10   39.12    4.18
  11   1   4  118.36    5.77
 -11   1  -4   97.34    4.34
  11  -1   4   91.06    4.42
 -11  -1  -4  108.82    6.31
  -6   2 -11 3216.33  102.79
   6  -2  11 3078.62  103.85
  -6  -2 -11 3242.30  109.75
   6   2  11 2958.82  108.68
   4   8   6   35.26    5.11
  -4  -8  -6   31.07    3.41
  -4   8  -6   22.85    2.99
   4  -8   6   28.51    3.64
  -1   9   6  553.05   24.06
  -1  -9   6  524.54   21.60
   1   9  -6  563.33   21.66
   1  -9  -6  492.19   23.23
  -1   1  15  205.56   11.33
  -1  -1  15  234.97   12.46
   1  -1 -15  233.42   11.65
   1   1 -15  238.26   11.22
   8  -4 -12  508.41   22.29
  -8  -4  12  575.00   19.46
  -8   4  12  506.81   22.21
  -8  -4  12  474.34   19.24
  -1  -5  13  839.40   31.70
   1  -5 -13  969.27   37.37
  -1  -5  13  887.35   32.75
 -12   0   8  383.37   16.56
 -12   0   8  469.71   19.94
  -5   9   1  101.33    6.11
   5   9  -1   94.44    5.97
   5  -9  -1   89.29    6.81
  -5  -9   1   81.02    5.70
  -5  -9   2   77.70    5.53
   5   9  -2   74.21    5.32
   5  -9  -2   87.77    6.22
  -5   9   2   80.05    6.17
  10  -6  -3 2465.56   86.59
 -10   6   3 2543.80   84.89
 -10  -6   3 2402.65   88.85
  10   6  -3 2490.26   81.29
  -5  -7  10   79.66    4.26
  -5   7  10   70.77    6.36
   5  -7 -10   63.04    6.02
  10   4   4  151.52    8.45
 -10  -4  -4  146.96    7.97
  -4   0 -13   -0.75    2.64
   4   0  13    3.39    2.94
 -12  -2   7 4715.15  158.58
 -12   2   7 4987.62  166.98
 -12   2   7 5068.25  157.56
 -12  -2   7 4931.41  165.83
  10   6  -2   54.38    3.92
  10  -6  -2   41.01    3.63
 -10  -6   2   50.84    3.63
 -10   6   2   35.64    3.64
   3  -7   9 3253.55  100.50
   3  -7   9 2995.10  102.78
   3   7   9 3051.20  106.78
  -3  -7  -9 2854.49  103.58
   5  -1 -15   50.66    4.50
   5   1 -15   45.47    4.19
  -5   1  15   39.51    4.56
   2   6  11  266.99   12.99
   2  -6  11  302.51   12.46
  -2  -6 -11  280.98   12.82
   2  -6  11  226.26   12.09
  -3   9  -4   24.88    3.58
   3  -9   4   10.10    3.35
  -3  -9  -4   11.47    2.87
   3   9   4   14.93    2.93
   5  -5  10   25.46    3.30
   5  -5  10    7.25    2.87
  -5  -5 -10   21.94    3.18
   5   5  10   12.32    3.68
  10   6  -4 2004.82   63.12
  10  -6  -4 1743.10   68.76
 -10  -6   4 1821.21   62.01
 -10   6   4 1903.44   65.78
  -9  -3  12    8.95    2.94
  -9   3  12   25.57    3.79
   9  -3 -12   15.80    3.81
  -9  -3  12    7.64    2.96
  -5   9   0  680.44   28.18
   5   9   0  628.73   27.63
   5  -9   0  691.90   25.32
  -5  -9   0  604.00   26.67
  -2  -4  14  141.13    8.89
  -2  -4  14  168.28    8.04
 -10   0  12 1088.57   40.68
  10   0 -12 1075.98   39.31
   6  -4  10 1545.97   50.34
   6   4  10 1465.22   56.75
  -6  -4 -10 1490.69   55.72
   6  -4  10 1458.34   55.88
 -11   3   9 1457.77   51.55
  11  -3  -9 1461.76   50.91
 -11  -3   9 1470.98   51.11
 -11  -3   9 1476.81   51.52
  -4   6  12 1616.63   61.56
  -4  -6  12 1683.75   58.40
  -4  -6  12 1449.78   54.82
   4  -6 -12 1622.86   57.55
  -5  -9   3  634.53   23.34
   5   9  -3  633.77   27.73
   5  -9  -3  641.79   24.85
  -5   9   3  683.86   27.51
   2   2 -15   42.29    4.15
  -2  -2  15   35.29    4.38
   2  -2 -15   24.22    3.81
  -2   2  15   26.13    4.12
  -9  -3  -7 1244.94   47.16
   9  -3   7 1191.43   41.19
   9   3   7 1193.60   44.39
   9  -3   7 1147.01   42.58
   8  -6   5   33.91    2.96
   8   6   5   22.46    4.53
  -8  -6  -5   33.41    4.86
   2   8  -9  250.53   12.74
   2  -8  -9  232.45   12.39
  -2   8   9  231.64   13.17
  -2  -8   9  248.06   11.40
   4  -2 -15 3495.17  118.37
  -4  -2  15 3543.79  130.37
   4   2 -15 3464.12  115.61
  -8   2  -9    0.45    2.35
   8  -2   9    2.71    2.34
   8   2   9    4.42    3.37
  -8  -2  -9    1.28    3.17
   9  -1 -13    0.73    3.31
  -9  -1  13    5.31    3.25
  -9   1  13    5.09    3.34
  -9  -1  13    3.54    1.93
  10   6  -1   55.75    4.55
 -10  -6   1   57.68    4.62
  10  -6  -1   74.73    4.28
 -10   6   1   55.37    4.01
  -7  -5  -8 6360.86  209.20
   7   5   8 6043.14  218.09
   7  -5   8 6208.53  208.86
   7  -5   8 6451.51  198.78
  -3  -3 -13  720.98   29.29
   3  -3  13  747.15   27.26
  -3   3 -13  773.19   28.98
   3   3  13  704.78   29.90
 -11  -5   3  102.53    6.09
  11   5  -3  102.15    5.46
  -4   4  14    0.42    3.91
  -4  -4  14   10.27    3.41
   4  -4 -14    0.48    3.94
  -4  -4  14    7.28    1.83
  -9   7   3  587.96   22.75
   9  -7  -3  555.67   24.18
  -9  -7   3  527.79   21.95
   9   7  -3  519.28   20.34
  -9  -7   2   29.38    3.99
   9   7  -2   23.62    3.19
  -9   7   2   24.09    3.44
   9  -7  -2   31.06    3.58
 -10  -2  -6   89.12    5.35
  10   2   6   90.89    5.86
  10  -2   6   94.46    5.68
 -10   2  -6   94.82    4.85
 -11  -3  -3 1132.22   41.30
  11   3   3 1207.63   44.10
   9  -1   8  297.87   15.14
  -9   1  -8  284.42   13.27
  -9  -1  -8  316.78   15.14
   9   1   8  309.34   13.28
   0   0 -15    0.06    3.24
   0   0  15    1.51    3.27
   6   8  -7   33.18    3.57
   6  -8  -7   42.12    5.44
  -6  -8   7   33.63    3.94
  -6   8   7   41.10    4.59
  -3  -9   6  267.31   12.32
  -3   9   6  272.00   13.51
   3   9  -6  302.93   13.05
   3  -9  -6  240.65   13.43
  -9   5  10  299.63   12.62
  -9  -5  10  277.95   12.09
  -9  -5  10  253.23   11.33
   9  -5 -10  281.83   13.79
 -11  -5   4 3492.20  121.61
  11   5  -4 3482.22  112.12
 -11   5   4 3690.28  120.10
  11  -5  -4 3443.89  120.16
  10  -6  -5 2021.46   79.31
 -10   6   5 2123.29   75.85
  10   6  -5 2196.70   69.10
 -10  -6   5 2127.40   70.16
  -2   8  -8  192.48   10.52
   2   8   8  215.38   12.30
   2  -8   8  232.97   10.86
  -2  -8  -8  200.25   11.21
  11   5  -2  123.66    6.34
 -11  -5   2   95.67    6.13
  11  -5  -2  106.84    4.76
 -11   5   2  107.68    5.34
  -1  -3 -14 1846.70   65.19
   1   3  14 1790.77   66.66
  -1   3 -14 1784.59   63.68
   1  -3  14 1713.77   67.10
   9  -5   5  161.90    7.88
  -9  -5  -5  187.08    9.10
   9   5   5  183.71   10.37
   9  -5   5  179.62    7.34
   7  -5 -12  465.75   23.24
  -7  -5  12  580.32   21.47
  -7  -5  12  434.09   21.05
  -7   5  12  511.06   21.12
   2   4  13  387.12   18.22
   2  -4  13  403.48   16.16
  -2  -4 -13  379.99   18.10
   6  -6   8  183.22   10.06
   6   6   8  208.05   10.36
  -6  -6  -8  208.09   11.00
   6  -6   8  183.18    8.63
   5  -9   1 4200.70  146.75
  -5  -9  -1 4511.27  149.60
  -5   9  -1 4456.44  153.35
   5   9   1 4367.81  145.74
  -5  -5  13   79.59    4.47
  -5   5  13   62.46    5.75
   5  -5 -13   51.62    5.70
   0  -6 -12  232.65   11.23
   0   6  12  220.70   13.19
   0  -6  12  219.17   10.45
   0  -6  12  247.94   11.72
   2  -2  14 1725.96   71.33
  -2   2 -14 1720.89   66.34
   2   2  14 1889.48   71.00
  -2  -2 -14 1728.87   62.82
  -9  -7   4  244.67   11.70
   9   7  -4  290.99   11.52
  -9   7   4  247.61   12.49
   9  -7  -4  231.65   12.44
  -8   0  14  584.83   25.60
   8   0 -14  626.43   25.51
   9   7  -1 1130.17   41.70
  -9   7   1 1159.78   45.18
  -9  -7   1 1094.60   42.39
   9  -7  -1 1181.27   41.24
 -10   4  10  145.23    7.71
  10  -4 -10  144.44    8.63
 -10  -4  10  153.86    8.71
 -10  -4  10  144.05    8.55
   1  -9   6  190.75    9.79
  -1   9  -6  206.07    9.38
  -1  -9  -6  175.70   11.15
   6   0 -15    4.78    3.40
  -6   0  15    3.72    3.30
 -12  -2  -1   49.06    3.90
  12   2   1   36.06    3.11
   5   9  -4  163.57    8.62
  -5  -9   4  174.39    8.20
   5  -9  -4  171.50   10.98
  -5   9   4  181.71    8.71
  12   0   2  600.16   21.42
 -12   0  -2  637.22   25.16
   0   8  -9    8.59    1.96
   0  -8  -9    3.03    3.76
   0  -8   9   10.75    3.67
   3  -7 -11 1529.37   58.79
  -3  -7  11 1540.88   53.42
  -3  -7  11 1719.32   58.25
  -3   7  11 1610.94   60.38
 -11   5   5  506.04   22.15
  11   5  -5  602.84   21.29
 -11  -5   5  558.97   20.29
   4  -6  10   12.41    2.91
   4  -6  10   17.47    3.44
  -4  -6 -10   14.03    3.98
   4   6  10   20.87    3.79
   7   7   5  277.02   13.71
  -7  -7  -5  273.76   14.12
  -7   7  -5  301.09   11.61
   7  -7   5  297.59   12.22
 -10  -6   0  466.84   18.41
  10   6   0  503.65   18.95
 -10   6   0  423.82   17.00
  10  -6   0  403.92   17.40
  -1  -7  11   17.53    3.53
  -1  -7  11    9.64    3.82
   1  -7 -11   13.33    3.26
   6   8   4 1742.02   66.11
  -6  -8  -4 1774.91   65.07
  -6   8  -4 1837.71   63.82
   6  -8   4 1853.42   59.81
 -11  -5   1   50.36    4.53
  11   5  -1   49.52    4.01
   0 -10   0  776.35   30.97
   0  10   0  776.13   29.93
 -12  -2   8 1909.91   65.80
 -12  -2   8 1862.60   63.47
 -12   2   8 1889.52   63.85
  -7  -7   9   25.43    3.00
   7   7  -9   21.63    2.42
   7  -7  -9    6.05    4.00
  -7   7   9    7.23    4.43
   8  -4   8  238.09   10.74
  -8  -4  -8  257.62   13.14
   8  -4   8  256.56   12.34
   8   4   8  251.84   13.28
   4   2  13  225.04   11.22
  -4  -2 -13  248.09   15.01
   4  -2  13  261.61   12.11
  -4   2 -13  272.14   12.49
   9   7  -5 3034.26   98.86
  -9   7   5 2940.27   98.95
   9  -7  -5 3210.22  108.04
  -9  -7   5 3032.65  107.47
   0  10   1  157.33    9.04
   0 -10   1  156.58    8.46
   0 -10  -1  176.33    9.58
   0  10  -1  148.43    8.25
   9  -7   0   11.11    3.24
  -9  -7   0   20.10    2.79
  -9   7   0    8.54    2.40
 -12   0   9    3.52    2.93
 -12   0   9   10.18    2.43
  -4  -4 -12    2.48    3.63
   4   4  12   -3.98    3.69
   4  -4  12    1.23    2.24
   4  -4  12   -0.60    2.99
  10  -6  -6  312.63   16.35
 -10   6   6  307.33   14.63
  10   6  -6  332.24   12.51
 -10  -6   6  345.39   13.38
   4   8  -9  187.13    9.81
  -4   8   9  183.74   10.96
  -4  -8   9  176.74    9.60
   4  -8  -9  155.77    8.62
  -8   6  10  127.61    8.08
  -8  -6  10  132.08    7.03
   8  -6 -10  109.20    7.90
   8   6 -10  139.59    6.32
   7   3  10 1448.21   55.89
  -7   3 -10 1392.45   51.88
  -7  -3 -10 1464.33   52.11
   7  -3  10 1426.56   54.58
 -10   2  12  177.87    8.71
  10  -2 -12  166.60    8.60
 -10  -2  12  148.41    8.07
   5   9   2  204.61   10.87
  -5  -9  -2  187.58   10.59
 -11  -1  11  648.51   25.02
 -11   1  11  651.86   25.13
 -11  -1  11  645.52   26.22
  11  -1 -11  652.77   26.55
  -1   9   7   48.99    5.85
   1   9  -7   39.10    3.49
  -1  -9   7   47.59    4.73
   1  -9  -7   43.30    5.34
   3   9   5  103.84    7.52
  -3  -9  -5  103.87    7.52
  -3   9  -5   97.79    5.18
   3  -9   5  106.38    6.46
   0  -4  14   84.07    5.38
   0  -4  14   70.59    4.77
   0   4  14   89.33    6.56
   0  -4 -14   78.99    6.27
 -11   5   6 1740.83   63.69
 -11  -5   6 1741.98   59.85
  11   5  -6 1746.89   58.32
  11  -5  -6 1638.04   63.27
  -7  -3  14 1018.87   33.59
   7  -3 -14  885.94   36.50
  -7   3  14  850.36   34.25
  -7  -3  14  817.68   37.08
   5  -9  -5  184.76   10.23
  -5   9   5  182.79   10.41
  -3  -3  15  292.48   12.74
   3  -3 -15  290.21   12.49
   0  10  -2    8.25    3.81
   0  10   2    9.11    4.61
   0 -10  -2    7.18    4.30
   0 -10   2   12.00    3.18
   0   2 -15  690.45   26.62
   0  -2  15  687.67   29.60
   0  -2 -15  733.41   28.26
   0   2  15  694.57   26.30
 -11  -5   0  732.02   28.66
  11   5   0  755.18   26.51
 -10   0  -7    2.36    2.75
  10   0   7    0.84    2.95
  -3  -5 -12   28.11    3.46
   3  -5  12   31.38    3.43
   3  -5  12   34.18    4.31
   3   5  12   25.37    3.86
   5  -3  12 4363.97  146.66
   5   3  12 4531.93  154.07
  -5   3 -12 4348.80  148.95
  -5  -3 -12 4533.81  152.27
  11  -1   5 5710.45  185.13
 -11  -1  -5 6009.36  189.95
  11   1   5 5755.13  186.28
 -11   1  -5 5831.91  189.24
  -3   1 -14 2398.69   86.13
   3  -1  14 2191.68   81.67
   3   1  14 2328.92   93.91
  -3  -1 -14 2320.67   79.57
  -4   8  -7  800.48   31.48
   4   8   7  800.53   34.26
   4  -8   7  765.84   26.90
  -4  -8  -7  786.56   31.45
   1   5  13 1126.73   45.64
   1  -5  13 1054.76   41.38
  -1  -5 -13 1167.31   45.50
   1  -5  13 1207.86   39.87
  10  -6   1  132.70    6.81
  10   6   1  156.11    7.82
 -10  -6  -1  139.87    7.79
 -10   6  -1  155.52    6.21
  -2 -10   1    9.16    4.72
   2 -10  -1   15.77    3.58
   2  10  -1    8.36    4.12
  -2  10   1   14.28    3.60
   5  -7   8  529.61   20.50
  -5  -7  -8  518.12   21.83
   5   7   8  508.86   24.30
   5  -7   8  536.40   20.74
   2  10   0 1017.63   39.44
  -2  10   0 1099.37   37.11
  -2 -10   0 1006.34   43.50
   2 -10   0 1127.41   38.58
  -8   8   2   45.90    4.81
  -8  -8   2   64.55    4.96
   8   8  -2   63.10    5.02
   8  -8  -2   50.11    5.14
  10  -4   5   57.94    3.43
  10  -4   5   47.76    2.55
 -10  -4  -5   66.97    5.14
  10   4   5   76.12    5.47
 -11  -3  10   47.63    4.27
 -11  -3  10   37.58    3.15
  11  -3 -10   61.01    4.66
 -11   3  10   51.48    4.78
  -8  -2  14 1564.60   51.60
   8  -2 -14 1428.82   51.13
  -8   2  14 1379.69   54.32
  -8  -2  14 1435.06   56.49
  12   4  -3  207.97    7.76
 -12  -4   3  207.41   11.03
 -12   4   3  178.33    7.81
 -12   4   3  194.35    7.70
   8  -8  -3 1500.86   54.76
   8   8  -3 1436.09   56.87
  -8   8   3 1537.04   57.46
  -8  -8   3 1434.67   51.90
 -13   1   4 2770.51   89.80
 -13  -1   4 2798.12   94.15
 -13  -1   4 2753.77   91.78
 -13   1   4 2873.21   99.18
  12   4  -4  199.19    8.32
 -12  -4   4  191.39    9.32
 -12   4   4  185.72    9.96
 -13   1   3 2310.31   82.18
 -13   1   3 2354.42   76.72
 -13  -1   3 2399.94   79.49
 -13  -1   3 2411.97   78.17
  -6  -2  15   46.84    4.20
  -6   2  15   59.92    5.05
   6   2 -15   36.46    4.58
   6  -2 -15   47.62    4.99
  -3   9   7  483.40   20.98
  -3  -9   7  400.65   17.24
   3   9  -7  371.52   16.96
   3  -9  -7  433.48   19.42
   9  -7  -6 1497.92   55.97
  -9  -7   6 1387.28   47.62
   9   7  -6 1338.94   47.34
  -9   7   6 1512.68   52.21
  -6  -8   8  185.55    8.89
   6   8  -8  190.40    8.61
  -6   8   8  168.00   10.09
   6  -8  -8  186.67    9.71
   6   0  12   98.70    6.67
  -6   0 -12   98.99    6.67
   9   7   1 1157.18   40.39
  -9  -7  -1 1080.62   42.16
   9  -7   1 1187.43   41.48
  -9   7  -1 1129.74   40.36
 -12  -2  -2 1270.99   47.12
  12   2   2 1285.23   45.13
  -8  -8   1   35.15    3.55
   8  -8  -1   33.03    4.32
   8   8  -1   33.76    3.93
  -8   8   1   22.05    3.33
  -1  -1 -15    1.42    3.70
  -1   1 -15    8.86    3.38
   1   1  15    2.13    3.58
   1  -1  15    4.87    3.62
  -2 -10   2   31.59    3.71
   2 -10  -2    7.15    4.24
  -2  10   2    8.41    2.89
   2  10  -2   27.23    4.43
   2  10   1   41.57    5.67
   2 -10   1   36.45    5.21
  -2 -10  -1   39.09    4.36
  -2  10  -1   47.70    4.96
  12   4  -2  299.98   11.85
 -12  -4   2  296.58   12.81
 -13   1   5  220.59   10.88
 -13   1   5  224.10    8.72
 -13  -1   5  216.97    9.68
 -13  -1   5  220.41   10.31
   7  -1  11  388.51   17.77
  -7  -1 -11  384.81   17.74
  -7   1 -11  365.12   16.88
   7   1  11  345.81   16.11
 -11  -3  -4   22.17    3.32
  11   3   4   17.83    3.09
   8   0  10   21.46    3.54
  -8   0 -10   19.87    3.39
  -6  -4  14   83.58    5.56
  -6   4  14   87.10    6.31
   6  -4 -14   81.24    5.98
 -12   4   5  159.09    9.06
 -12  -4   5  156.37    7.14
  12  -4  -5  143.86    7.32
  12   4  -5  151.14    6.79
  -8   8   4 2026.29   67.18
   8  -8  -4 1980.78   70.13
   8   8  -4 1847.42   68.49
  -8  -8   4 1835.72   63.76
  10   6  -7  299.33   11.92
 -10  -6   7  287.98   13.75
 -10   6   7  253.93   14.42
  10  -6  -7  224.28   13.47
 -13  -1   2 3642.25  126.06
 -13   1   2 3637.26  114.39
 -13   1   2 3585.42  116.07
   0 -10   3 1335.03   49.73
   0 -10  -3 1408.90   50.72
   0  10  -3 1284.90   46.51
   0  10   3 1316.73   52.98
   1   3 -15   27.95    3.73
  -1  -3  15   29.80    4.02
   1  -3 -15   20.68    4.05
  -1   3  15   26.81    4.37
   6  -6 -12 1376.03   58.42
  -6   6  12 1455.40   50.97
  -6  -6  12 1477.83   49.45
   8  -6   6  545.41   19.82
   8   6   6  465.29   18.94
  -8  -6  -6  469.85   20.39
   8  -6   6  495.55   19.86
  -5   7  11 4388.65  137.24
  -5  -7  11 3902.57  129.26
   5  -7 -11 3969.75  134.89
  12   0   3   19.08    1.79
 -12   0  -3   16.39    2.15
   5   9   3 8589.06  276.74
   5  -9   3 8501.52  270.23
  -5  -9  -3 7822.45  284.34
  -5   9  -3 8709.64  281.54
   7   1 -15  649.83   25.43
  -7   1  15  652.44   28.81
  -7  -1  15  654.98   28.97
   7  -1 -15  676.88   27.47
  11  -5  -7  141.42    8.13
 -11   5   7  143.03    8.61
 -11  -5   7  123.51    6.48
  11   5  -7  123.11    6.36
 -12  -2   9 1302.66   46.88
 -12  -2   9 1411.38   50.73
 -12   2   9 1426.61   51.84
  12  -2  -9 1392.08   50.30
   5  -3 -15 1660.02   61.72
  -5   3  15 1595.00   57.89
  -1  -9  -7  742.48   33.81
  -1   9  -7  790.60   30.78
   1  -9   7  832.52   30.67
  -8  -8   0  194.75   10.11
   8   8   0  211.46    9.65
   8  -8   0  224.16   11.03
  -8   8   0  217.23   10.96
  -8  -4  13  144.27    7.23
   8  -4 -13  166.65    9.76
  -8   4  13  161.48    9.73
  -8  -4  13  154.91    9.18
   1   7  11  631.71   28.12
  -1  -7 -11  562.64   25.85
   1  -7  11  626.90   25.07
   1  -7  11  659.77   23.28
  -2  10   3  231.67   11.92
   2  10  -3  227.94   11.08
   2 -10  -3  247.00   12.46
  -2 -10   3  263.55   11.10
  -9  -5  11  118.53    7.32
  -9  -5  11  127.01    6.60
   9  -5 -11  117.08    7.94
  -9   5  11  108.32    8.08
  11   5   1   59.31    4.55
 -11  -5  -1   76.54    4.85
  -6   8  -5  489.27   20.43
  -6  -8  -5  441.49   21.59
   6  -8   5  424.37   18.54
   6   8   5  477.44   20.68
  12   4  -1  518.13   19.05
 -12  -4   1  460.02   19.91
 -13  -1   6   23.99    3.01
 -13   1   6   24.94    2.63
 -13  -1   6   21.35    3.41
 -13   1   6   27.03    2.93
   2  -8 -10  192.86   10.63
  -2   8  10  196.60   12.26
  -2  -8  10  194.47    8.09
   2   8 -10  191.67   10.14
  -5   9   6  386.19   19.19
   5  -9  -6  394.91   19.29
  -2  10  -2  549.23   21.46
   2  10   2  497.21   22.92
  -2 -10  -2  462.18   21.83
   2 -10   2  558.06   20.26
  -9  -5  -6  349.33   14.62
   9  -5   6  345.51   13.35
   9  -5   6  280.46   11.72
   9   5   6  341.01   15.39
 -10   4  11  213.36    9.83
  10  -4 -11  212.41   11.75
 -10  -4  11  196.24   10.08
 -10  -4  11  211.19    8.97
  10   0 -13   36.49    5.27
 -10   0  13   34.94    4.11
   3   7  10 4565.67  153.26
   3  -7  10 4470.68  152.82
   3  -7  10 4761.79  145.01
  -3  -7 -10 4263.21  156.38
  -9  -3  13   23.76    2.97
   9  -3 -13   16.09    4.04
  -9  -3  13   19.70    3.80
  -9   3  13   21.20    3.91
 -12  -4   6   80.27    5.43
 -12   4   6   79.27    5.59
  12  -4  -6   75.68    4.97
  12   4  -6   94.03    4.77
  13   1  -1  366.26   13.10
 -13   1   1  372.76   12.05
 -13   1   1  336.80   11.92
 -13  -1   1  364.26   14.02
  -2  -6  13    8.92    3.84
  -2  -6  13    4.76    3.24
  -2   6  13   20.64    5.15
   2  -6 -13    7.70    3.06
  -3   5  14   72.91    6.07
   3  -5 -14   66.55    6.13
  -3  -5  14   52.46    4.64
  -3  -5  14   84.49    5.88
  -8   8   5 1842.82   69.51
   8   8  -5 1706.97   58.94
  -8  -8   5 1732.50   60.13
   8  -8  -5 1840.70   68.24
 -12   0  10 1375.45   46.71
 -12   0  10 1255.94   48.56
   9  -3   8   18.01    3.19
   9  -3   8   16.41    2.09
  -9  -3  -8   17.58    3.27
   9   3   8   11.78    4.03
 -10  -2  -7    8.37    2.84
  10  -2   7    8.50    2.54
  10   2   7    6.70    3.38
 -10   2  -7    8.46    2.59
  -7  -7  -6  206.25    9.76
   7   7   6  167.21    9.51
   7  -7   6  177.31    7.96
  -2   0  16 1022.84   46.39
   2   0 -16 1096.55   42.11
  -2   8  -9 1424.82   52.25
   2   8   9 1516.96   57.40
   2  -8   9 1477.80   52.89
  -2  -8  -9 1445.39   55.52
  10   6   2  607.96   24.00
  10  -6   2  635.58   21.65
 -10  -6  -2  588.10   24.36
  10  -6   2  594.63   22.60
  -5   1 -13  181.43    9.04
   5  -1  13  165.13    8.48
  -5  -1 -13  154.69    8.64
   5   1  13  158.60   10.60
   3  -1 -16   39.70    4.26
  -3   1  16   35.83    4.94
   3   1 -16   58.03    5.08
  -3  -1  16   49.92    5.04
   9   7  -7   65.73    4.60
   9  -7  -7   69.89    5.93
  -9  -7   7   86.39    6.02
  -9   7   7   51.37    5.81
   7   7 -10 1311.53   46.88
  -7   7  10 1481.75   52.42
   7  -7 -10 1431.78   53.38
  -7  -7  10 1398.08   49.28
  -9   7  -2   93.74    5.12
   9   7   2  107.84    5.96
  -9  -7  -2  106.69    6.33
   9  -7   2   85.89    6.13
   7  -5   9  559.27   21.88
  -7  -5  -9  590.88   24.63
   7   5   9  545.18   24.50
   7  -5   9  580.50   23.43
   3   9   6   44.83    5.13
   3  -9   6   36.00    3.58
  -3   9  -6   48.74    3.87
  -3  -9  -6   39.83    5.24
   0 -10  -4  661.65   30.57
   0 -10   4  739.37   25.40
   0  10  -4  747.54   28.78
   0  10   4  712.76   31.37
   5   5  11   65.30    5.18
   5  -5  11   59.13    4.97
  -5  -5 -11   61.62    5.35
   4  -6 -13 1177.37   45.47
  -4   6  13 1195.63   43.43
  -4  -6  13 1252.26   42.17
  -4  -6  13 1080.69   41.49
   2   6  12  310.36   15.16
  -2  -6 -12  304.51   14.64
   2  -6  12  331.06   12.49
   2  -6  12  307.78   14.88
   8   8   1   15.18    4.26
  -8  -8  -1   15.72    3.33
   8  -8   1   19.01    3.43
  -8   8  -1    9.49    3.24
   6   2  12 1491.01   58.11
  -6  -2 -12 1539.40   58.09
  -6   2 -12 1596.83   56.06
   6  -2  12 1561.31   57.98
   9  -1 -14 1763.00   64.50
  -9  -1  14 1794.81   64.62
  -9   1  14 1745.81   67.15
   6  -6   9 1670.04   62.98
  -6  -6  -9 1642.21   61.33
   6  -6   9 1864.10   60.51
   6   6   9 1695.89   65.81
   9  -1   9  189.94    8.77
   9   1   9  177.61    9.84
  -9  -1  -9  188.27   10.06
  -9   1  -9  194.84    9.80
   0  -8  10  155.87    8.74
   0   8 -10  145.66    6.96
   0  -8 -10  163.57    9.52
   1  -5 -14    7.61    4.48
  -1   5  14    7.73    4.82
  -1  -5  14   31.52    4.12
   1  -9  -8   28.81    5.01
   1   9  -8   23.26    3.74
  -1  -9   8   23.01    4.48
  -1   9   8   21.87    5.93
  -7  -5  13  393.93   17.06
  -7   5  13  384.75   16.66
   7  -5 -13  413.86   18.80
  -7  -5  13  364.25   16.01
  -2  10   4  947.12   37.06
   2 -10  -4  987.25   39.42
   2  10  -4  928.70   37.68
  -2 -10   4  920.28   34.13
 -12  -4   0   65.02    4.96
  12   4   0   73.54    4.28
 -13  -1   7   64.61    4.77
 -13   1   7   56.20    4.15
 -13   1   7   76.20    5.24
 -13  -1   7   77.75    4.07
  -6  -4 -11 2204.58   78.42
   6  -4  11 2175.80   75.91
   6  -4  11 2293.82   77.80
   6   4  11 1954.20   77.03
   8  -2  10  204.35    9.55
  -8  -2 -10  220.63   12.11
  -8   2 -10  201.47    9.48
   8   2  10  188.88   10.08
   2   0  15   26.03    4.24
  -2   0 -15   24.16    3.90
   2 -10   3   90.81    6.02
  -2 -10  -3   93.90    5.82
   2  10   3  100.04    7.46
  -2  10  -3   66.12    5.84
  -8  -6  11    9.74    3.85
  -8   6  11   10.86    4.09
   8  -6 -11   12.48    4.22
  -8  -6  11   27.91    4.10
   4  -8 -10  232.98   12.37
  -4  -8  10  200.77    9.04
   4   8 -10  203.17    9.69
  -4   8  10  237.70   12.55
  10  -6  -8  545.54   25.56
  10   6  -8  615.59   21.37
 -10  -6   8  600.47   21.59
 -10   6   8  609.56   23.81
 -12  -2  -3   43.09    3.59
  12   2   3   43.98    3.61
 -11  -5   8   51.20    4.61
  11  -5  -8   36.21    4.42
 -11   5   8   42.91    4.47
  11   5  -8   58.93    3.70
  12  -4  -7  722.20   27.29
 -12  -4   7  696.31   27.45
 -12   4   7  724.90   32.06
  12   4  -7  734.71   26.03
 -11  -1  12   15.89    2.73
 -11  -1  12   14.81    3.61
 -11   1  12   12.99    3.54
  11  -1 -12   12.86    3.73
 -13  -1   0  450.90   19.27
  13   1   0  419.57   16.11
  -3  -7  12 2579.12   91.20
  -3  -7  12 2406.62   83.87
  -3   7  12 2532.19   88.45
   3  -7 -12 2373.57   85.78
   8  -8  -6 1681.05   60.03
  -8  -8   6 1637.31   55.20
  -8   8   6 1759.16   60.42
   8   8  -6 1595.19   56.69
   3  -9  -8   77.27    6.69
   3   9  -8   75.78    5.67
  -3   9   8   77.30    6.89
  -3  -9   8   78.92    4.88
  -5   9  -4  453.08   18.05
   5   9   4  448.32   21.84
   5  -9   4  446.08   19.71
  -5  -9  -4  441.31   21.63
  -5   1  16  861.48   35.51
   5  -1 -16  877.69   31.93
   5   1 -16  785.00   31.73
   6  -8  -9  529.30   21.73
   6   8  -9  408.72   18.39
  -6  -8   9  439.23   16.44
  -6   8   9  488.25   23.03
 -11  -5  -2  157.85    8.24
  11   5   2  160.59    7.87
  -4   0 -14 1167.59   46.44
   4   0  14 1211.26   45.23
 -11   3  11   89.16    5.51
  11  -3 -11   90.51    6.02
 -11  -3  11   66.66    5.24
 -11  -3  11   71.34    5.99
  -5  -5  14   98.31    7.60
  -5  -5  14   81.56    5.68
   5  -5 -14   89.42    6.69
  -5   5  14   98.18    6.45
   1  -1 -16   22.25    4.08
   1   1 -16   23.51    4.37
  -1   1  16   18.00    3.75
  -1  -1  16   29.09    3.40
  -1  -7  12   13.19    3.62
   1  -7 -12   18.33    3.20
  -1  -7  12    4.09    4.09
   8   0 -15   11.17    4.66
  -8   0  15    6.23    3.41
 -10  -2  13    4.10    2.83
  10  -2 -13    8.21    4.02
 -10   2  13   13.37    3.69
 -10  -2  13    4.18    3.67
  -4  -4  15 1948.67   64.80
  -4   4  15 1812.16   72.57
  -4  -4  15 1573.77   59.23
   4  -4 -15 1918.20   66.68
  -8  -4  -9  295.84   14.56
   8  -4   9  276.01   11.99
   8  -4   9  319.86   12.87
   8   4   9  297.97   15.27
   0   6  13  132.01    9.18
   0  -6  13  113.57    7.05
   0  -6  13   96.65    7.09
   0  -6 -13  130.34    7.75
   4   6  11  388.98   17.09
   4  -6  11  352.17   15.94
  -4  -6 -11  406.81   17.82
   4 -10  -1   44.75    5.53
  -4  10   1   45.49    4.02
  -4 -10   1   35.78    5.53
   5  -9  -7  724.43   29.67
  -5   9   7  718.50   29.10
  -5  -9   7  656.48   27.90
  11   1   6   84.13    5.98
  11  -1   6   91.47    5.28
 -11   1  -6   92.36    4.51
 -11  -1  -6   91.66    6.48
   4  -8   8   86.34    5.90
  -4   8  -8   79.86    4.85
  -4  -8  -8   91.50    6.74
   4   8   8   90.98    6.49
 -12  -2  10  372.27   15.59
  12  -2 -10  357.87   16.54
 -12  -2  10  398.73   18.21
 -12   2  10  367.34   16.55
  10   4   6  939.56   36.47
  10  -4   6  858.43   30.67
  10  -4   6  947.55   33.35
 -10  -4  -6  965.14   34.86
   4 -10  -2  524.88   24.49
  -4  10   2  555.38   23.82
  -4 -10   2  519.75   21.69
  -4  -2  16  169.87   10.88
   4   2 -16  179.93   10.06
   4  -2 -16  178.27    8.80
  -4  10   0  109.20    8.09
   4 -10   0  125.36    7.79
   2  -2 -16   99.22    6.33
  -2  -2  16  124.90    6.56
  -2   2  16   88.28    6.53
   2   2 -16  131.47    7.72
 -11  -3  -5 1284.86   48.09
  11   3   5 1277.52   51.17
  12   0   4 5920.47  189.44
 -12   0  -4 6123.12  194.21
  -3   3 -14 1976.34   70.72
   3   3  14 1817.89   69.02
  -3  -3 -14 1907.32   70.12
   3  -3  14 1938.67   68.55
  -8  -8  -2    9.49    3.02
   8  -8   2   17.67    3.97
  -8   8  -2   18.89    2.67
   8   8   2    9.20    3.85
   7   9  -2   28.68    4.15
   7  -9  -2   30.68    4.44
  -7   9   2   27.04    4.52
  -7  -9   2   27.62    4.26
   2   4  14  203.01   10.90
   2  -4  14  190.78    9.80
   2  -4  14  193.41    9.97
  -2  -4 -14  194.03    9.94
 -13   3   4  481.01   18.67
 -13  -3   4  482.42   18.79
 -13   3   4  454.31   18.37
  13   3  -4  467.34   17.31
  -9   7   8  394.40   19.07
   9  -7  -8  394.31   19.33
  -9  -7   8  349.53   16.58
   9   7  -8  352.87   14.17
 -10  -6  -3   85.90    6.43
  10  -6   3   73.24    4.30
  10   6   3   92.07    6.23
  10  -6   3   84.27    4.13
   0  10   5  866.91   37.03
   0 -10  -5  948.71   34.84
   0 -10   5  888.50   30.71
   0  10  -5  845.68   33.48
   7   9  -1   38.28    4.03
  -7  -9   1   43.11    4.46
   7  -9  -1   44.13    4.93
  -7   9   1   40.16    4.37
  13   3  -3   73.80    4.10
 -13  -3   3   59.29    4.47
  -6   0  16  409.05   19.45
   6   0 -16  388.75   18.68
  12   4   1   34.71    3.29
 -12  -4  -1   37.71    3.98
 -10   0  -8   19.94    2.86
  10   0   8   12.97    3.67
  -7   9   3   12.38    3.07
   7   9  -3   12.52    3.50
  -7  -9   3    9.60    3.91
   7  -9  -3   16.00    3.93
  -2  10   5  988.77   38.44
   2 -10  -5  917.92   38.22
   2  10  -5  890.35   34.05
  -2 -10   5  902.55   33.97
 -13   1   8  454.32   17.36
 -13  -1   8  408.97   18.30
 -13   1   8  417.42   19.59
 -13  -1   8  472.07   17.76
   9  -7   3  990.63   35.21
  -9   7  -3  983.29   36.06
   9   7   3 1061.38   37.64
  -9  -7  -3  991.33   39.67
   5  -7   9   11.72    3.06
   5   7   9    7.67    3.48
  -5  -7  -9    6.74    4.25
   5  -7   9   11.88    4.29
  -4 -10   3   27.80    4.42
  -4  10   3   40.66    5.22
   4 -10  -3   40.20    5.59
   1  -3  15   76.78    6.24
   1   3  15   65.18    6.03
  -1  -3 -15   58.81    6.30
  -1   3 -15   89.64    5.74
  -6   8  -6  448.22   17.95
  -6  -8  -6  462.66   21.70
   6   8   6  439.27   21.68
   6  -8   6  462.67   18.55
   0   0  16 1312.46   52.55
   0   0 -16 1383.07   50.61
  -1  -9  -8   81.60    6.96
   1  -9   8   79.06    4.49
  -1   9  -8   84.64    5.13
  -2  10  -4  329.76   15.22
  -2 -10  -4  312.49   15.86
   2 -10   4  327.14   13.91
 -13   3   5  308.30   13.31
 -13  -3   5  323.02   13.71
  13   3  -5  337.58   13.26
 -13   3   5  330.15   13.82
   4 -10   1  129.49    7.51
  -4  10  -1  120.57    7.45
  -4 -10  -1  143.48    8.75
  -7  -3 -11 1168.10   45.10
   7  -3  11 1166.52   47.00
   7   3  11 1121.26   45.39
  -7   3 -11 1211.57   44.19
   8  -6   7 1153.62   42.40
   8  -6   7 1345.40   44.44
   8   6   7 1184.30   46.26
  -8  -6  -7 1215.31   44.77
   2  -2  15 4135.15  141.58
  -2   2 -15 4218.54  143.82
   2   2  15 4346.20  153.12
  -2  -2 -15 4193.03  149.94
  13   3  -2  141.47    6.60
 -13  -3   2  139.24    7.89
 -12  -4   8   37.62    3.74
 -12   4   8   16.14    3.03
  12  -4  -8   23.15    3.98
 -12   0  11   12.33    3.38
 -12   0  11   13.77    2.78
 -13  -1  -1  658.34   27.38
  13   1   1  677.08   22.81
   7   9   0   51.28    5.49
  -7  -9   0   43.36    4.94
   7  -9   0   28.29    4.65
  -7   9   0   47.90    4.80
  -7   9   4  174.84   10.24
   7   9  -4  164.85    8.38
  -7  -9   4  178.61    9.21
   7  -9  -4  177.86   10.45
   8   8  -7  289.60   12.01
   8  -8  -7  330.58   14.97
  -8  -8   7  304.38   11.65
  -8   8   7  341.40   14.16
  -4  -4 -13   25.83    4.60
   4   4  13   26.38    4.90
   4  -4  13   26.53    4.20
  -7   3  15  425.40   19.88
  -7  -3  15  410.54   18.05
  -7  -3  15  507.73   18.38
   7  -3 -15  430.67   19.82
  -9  -5  12 1584.14   57.49
  -9  -5  12 1500.13   54.15
   9  -5 -12 1684.64   60.74
  -9   5  12 1672.66   58.44
  10   6  -9  143.20    6.92
  10  -6  -9  141.06    9.52
 -10   6   9  136.47    9.18
 -10  -6   9  129.78    6.81
  -5  -7  12  395.55   15.60
   5  -7 -12  403.25   17.46
  -5  -7  12  395.37   17.49
  -5   7  12  411.38   17.41
 -10   4  12  153.22    8.56
 -10  -4  12  142.23    8.49
  10  -4 -12  150.30    9.00
 -11  -5   9  596.00   21.43
 -11   5   9  621.96   23.94
  11  -5  -9  615.15   24.93
  11   5  -9  572.88   20.84
  -4   2 -14   80.35    6.14
  -4  -2 -14   70.37    5.90
   4  -2  14   80.97    5.89
   4   2  14   60.70    5.92
 -13   3   6  408.95   19.38
 -13  -3   6  433.81   17.47
 -13   3   6  509.81   19.40
   3   9   7  149.37   10.25
   3  -9   7  160.23    8.42
  -3  -9  -7  155.60    9.59
  -3   9  -7  162.66    8.71
   9  -5   7   10.03    2.23
   9   5   7    9.55    4.48
   9  -5   7    6.45    2.60
  -9  -5  -7    8.59    3.99
  -4  10   4  244.91   13.63
  -4 -10   4  247.20   11.16
   4 -10  -4  246.82   13.32
  -8  -2  15 1965.36   71.87
  -8   2  15 1927.48   71.40
   8  -2 -15 2032.71   71.51
  -8  -2  15 2073.50   72.77
   7  -7   7   -1.22    3.19
   7  -7   7    3.96    3.69
   7   7   7   10.09    3.58
  -7  -7  -7    8.78    4.04
  -6   6  13  130.93    8.60
   6  -6 -13  100.37    8.36
  -6  -6  13  146.59    6.86
 -13  -3   1   69.68    4.91
  13   3  -1   71.62    4.00
   3  -5  13  964.48   37.15
   3   5  13  973.79   39.69
  -3  -5 -13  945.50   35.19
   3  -5  13  916.02   35.64
  -2   8  11  595.27   29.93
   2   8 -11  628.02   22.48
   2  -8 -11  561.60   22.90
  -2  -8  11  636.95   25.48
  -4  10  -2  259.97   13.75
   4 -10   2  283.12   13.46
   4  10   2  284.89   14.10
  -4 -10  -2  256.81   14.45
   5   9   5  457.24   21.54
   5  -9   5  506.05   18.74
  -5   9  -5  501.50   20.15
  -5  -9  -5  446.67   23.05
  11   5   3  310.26   14.55
 -11  -5  -3  303.39   14.26
   0  -4  15  323.67   12.04
   0  -4  15  283.33   14.25
   0   4  15  288.58   14.81
   0  -4 -15  262.77   13.76
   7   7 -11  842.17   30.15
  -7  -7  11  801.26   27.22
  -7   7  11  723.05   27.84
   7  -7 -11  646.70   33.21
  12   2   4  116.18    6.76
 -12  -2  -4  109.63    7.25
  -5   3 -13  166.72    8.97
  -5  -3 -13  157.49    9.17
   5   3  13  145.86    7.90
   5  -3  13  148.01    8.51
  -7   9  -1 1086.08   46.29
   7  -9   1 1208.31   45.32
  -7  -9  -1 1173.51   44.23
   7   9   1 1166.74   43.31
   1  -5  14  213.34   12.32
   1  -5  14  242.30   11.77
   1   5  14  218.68   12.05
  -1  -5 -14  216.61   11.55
  -3  -3  16 1073.84   41.93
   3   3 -16 1105.04   40.24
   3  -3 -16 1038.88   39.06
  -8  -8  -3  159.08    9.15
  -8   8  -3  151.42    7.86
   8   8   3  151.59    8.43
   8  -8   3  136.93    7.44
   7  -9  -5 1550.56   59.79
  -7   9   5 1619.67   61.43
   7   9  -5 1529.75   54.76
  -7  -9   5 1449.83   51.88
  -1   9   9 1099.96   44.52
  -1  -9   9 1069.82   35.60
   1  -9  -9 1084.18   43.87
   1   9  -9 1047.33   38.24
  -8  -4  14  383.08   19.92
  -8   4  14  396.30   17.27
  -8  -4  14  473.92   17.25
   8  -4 -14  420.15   18.54
 -10   0  14  342.70   15.97
  10   0 -14  365.40   16.03
  -8   0 -11   16.54    3.11
   8   0  11   17.03    3.96
   6  -4 -15  199.10   10.67
  -6   4  15  172.41   10.09
  -6  -4  15  167.02    9.99
   6  -2 -16  491.55   21.05
   6   2 -16  466.96   21.46
  -6   2  16  485.21   19.02
  -6  -2  16  481.91   23.61
  -2  -8 -10 1244.92   51.57
   2   8  10 1331.78   51.66
   2  -8  10 1389.93   54.00
   2  -8  10 1377.05   46.69
  10   2   8  679.71   28.48
 -10  -2  -8  710.52   30.90
  10  -2   8  691.29   28.80
 -10   2  -8  678.41   26.67
  -5  -9   8   19.44    4.20
   5  -9  -8   11.40    4.61
  -5   9   8    7.90    5.42
  -9   3  14  210.36   11.18
  -9  -3  14  216.62   11.91
   9  -3 -14  206.20   10.48
  -9  -3  14  252.70   11.90
 -12  -4  -2  322.65   14.49
  12   4   2  305.37   12.93
 -13   1   9   33.88    3.84
 -13   1   9   32.27    3.09
 -13  -1   9   33.25    3.92
 -13  -1   9   30.84    3.19
   1   7  12  146.14    9.95
  -1  -7 -12  149.86    7.62
   1  -7  12  169.40   10.12
   1  -7  12  123.82    6.81
  -2 -10   6  199.37   10.71
   2  10  -6  226.30   10.61
   7   1  12 1175.23   43.65
  -7   1 -12 1170.20   47.01
  -7  -1 -12 1217.57   46.08
   7  -1  12 1218.40   50.24
   3   9  -9  314.93   14.29
   3  -9  -9  354.23   18.24
  -3  -9   9  358.79   13.96
  -3   9   9  372.49   16.71
   0  -2 -16  175.01    9.53
   0   2 -16  196.29   10.70
   0   2  16  164.01    9.52
   0  -2  16  172.39    8.88
   3  -7  11  275.36   13.00
  -3  -7 -11  277.05   14.37
   3   7  11  292.49   15.45
   3  -7  11  317.22   15.08
  -6   0 -13    2.28    3.72
   6   0  13    2.50    3.51
   9  -3   9  210.58    9.28
   9   3   9  174.28   10.50
  -9  -3  -9  230.90   11.17
   9  -3   9  211.93    8.95
   3   1  15   28.92    4.36
  -3   1 -15   17.70    3.82
  -3  -1 -15   32.05    4.38
   3  -1  15   18.91    3.06
 -13   3   7   76.25    5.20
 -13  -3   7   84.64    5.58
 -13  -3   7   94.29    5.33
 -13   3   7   72.24    4.64
   0 -10  -6  156.65   10.40
   0  10  -6  228.08    9.62
   0  10   6  167.05   10.84
   0 -10   6  213.60   10.61
   6  -8 -10    6.79    4.60
  -6   8  10    4.30    5.02
  -6  -8  10    3.74    3.69
  -2 -10  -5   35.76    4.47
  -2  10  -5   54.92    4.42
   2 -10   5   45.32    3.80
  -8   6  12  551.00   21.36
  -8  -6  12  506.48   24.60
   8  -6 -12  517.20   26.02
  -8  -6  12  593.29   21.91
  -9  -7   9  196.39    9.55
   9   7  -9  212.49    8.65
  -9   7   9  150.75   10.02
  12  -2 -11   16.16    4.67
 -12  -2  11    5.39    2.16
 -12   2  11    8.54    3.46
 -12  -2  11    6.31    4.34
  -4   8  11  579.21   25.19
   4  -8 -11  525.00   25.11
   4   8 -11  550.98   23.73
  -4  -8  11  550.81   20.36
   4 -10  -5  242.14   14.19
  -4  10   5  245.71   11.79
   4  10  -5  232.91   12.10
  -4 -10   5  228.15   11.07
  -9  -7  -4   11.64    3.97
   9   7   4    8.73    4.33
   9  -7   4   10.25    3.18
   9  -7   4   16.41    3.04
  -7   1  16  260.10   13.06
  -7  -1  16  243.46   13.69
   7   1 -16  269.36   10.96
   7  -1 -16  267.63   12.00
 -10  -6  -4  603.88   24.82
  10   6   4  606.96   26.34
  10  -6   4  647.25   22.42
  10  -6   4  587.06   21.26
  11  -3 -12  120.78    7.69
 -11   3  12  126.35    7.24
 -11  -3  12  114.98    6.98
 -11  -3  12  147.57    7.21
 -13  -3   0   46.32    4.20
  13   3   0   61.56    3.82
 -12   4   9  470.83   21.99
 -12  -4   9  443.34   19.65
 -12  -4   9  482.47   19.03
  12  -4  -9  469.22   20.33
  13   1   2   29.79    2.43
 -13  -1  -2   29.37    3.46
   0  -8  11    8.65    4.23
   0  -8 -11    3.51    4.55
   0  -8  11    3.67    3.33
  11  -1 -13  628.13   25.70
 -11  -1  13  670.37   26.85
 -11  -1  13  645.08   27.01
 -11   1  13  620.91   23.71
   7  -5  10  668.03   25.18
  -7  -5 -10  655.03   27.46
   7  -5  10  661.50   25.75
   7   5  10  629.92   27.96
   5  -3 -16 3302.46  112.25
  -5   3  16 3418.21  119.57
   8  -8  -8   65.90    6.40
   8   8  -8   65.67    4.71
  -8   8   8   69.40    5.02
  -8  -8   8   50.64    4.92
  -1   1 -16  571.08   23.33
   1  -1  16  575.58   22.94
   1   1  16  561.77   27.10
  -1  -1 -16  616.42   24.80
   4  10   3    6.40    4.99
  -4 -10  -3   10.69    4.74
  -4  10  -3    6.23    3.41
   4 -10   3    1.76    3.99
   2  -6 -14  177.02   10.62
  -2  -6  14  173.28    8.12
  -2  -6  14  199.53    9.09
  -6  -6 -10   91.36    7.32
   6   6  10   99.54    8.25
   6  -6  10  105.56    6.30
   6  -6  10   94.52    5.96
 -12   0  -5   28.71    3.31
  12   0   5   31.53    2.90
  -1   3  16   41.96    5.01
   1  -3 -16   50.49    5.61
  -1  -3  16   45.67    4.93
   1   3 -16   49.56    4.87
   7  -9   2  205.64   11.30
   7   9   2  222.06   10.94
  -7   9  -2  184.48   10.26
  -7  -9  -2  215.09   10.77
   9  -1 -15    8.01    4.05
  -9   1  15   11.22    3.74
   9   1 -15   15.08    4.50
  -9  -1  15   17.92    3.92
   7  -5 -14   44.86    5.48
  -7   5  14   42.88    5.68
  -7  -5  14   45.73    5.20
  -7  -5  14   60.17    4.48
  -7  -9   6  566.48   23.13
   7   9  -6  605.05   23.67
   7  -9  -6  626.80   26.82
  -7   9   6  641.85   29.40
  -3  -5  15  292.09   12.79
   3  -5 -15  279.02   15.68
  -3  -5  15  315.61   13.76
  -3   5  15  330.46   16.35
  11  -3   6   46.97    2.90
  11   3   6   50.15    5.02
  11  -3   6   46.61    2.51
 -11  -3  -6   50.11    4.96
   4  -6 -14  127.08    9.36
  -4   6  14  121.08    7.85
  -4  -6  14  141.64    7.10
  -4  -6  14  133.08    7.89
 -14   0   4  933.27   34.00
 -14   0   4  893.03   33.92
  -9   1 -10 1819.29   66.96
   9  -1  10 1701.64   63.57
   9   1  10 1705.87   64.13
  -9  -1 -10 1823.10   63.99
 -10  -4  -7  237.68   12.53
  10  -4   7  216.08   10.01
  10   4   7  232.04   11.81
  10  -4   7  200.53    9.89
  11  -1   7  148.44    7.99
 -11   1  -7  167.63    8.23
  11   1   7  144.98    8.17
 -11  -1  -7  152.12    8.84
   5  -5  12   17.77    3.72
  -5  -5 -12   23.05    4.88
   5  -5  12   29.68    3.32
   5   5  12   27.62    5.32
   4   8   9 1302.82   49.53
  -4  -8  -9 1228.76   47.26
   4  -8   9 1318.90   46.55
   4  -8   9 1233.79   49.94
 -14   0   3   34.47    3.73
 -14   0   3   34.11    3.35
   2   6  13  286.51   15.24
   2  -6  13  274.53   12.63
   2  -6  13  283.35   12.46
  -2  -6 -13  277.71   13.37
  -6   8  -7   29.14    3.14
   6   8   7   38.36    4.63
   6  -8   7   21.63    3.60
  -6  -8  -7   28.67    4.75
 -14   0   5    1.01    2.76
 -14   0   5    1.34    2.68
 -11   5  10  259.48   15.07
 -11  -5  10  286.17   11.24
  11  -5 -10  266.94   14.19
 -11  -5  10  271.59   13.51
 -10  -6  10  233.68   12.54
  10  -6 -10  212.90   11.25
  10   6 -10  227.23   10.01
 -10   6  10  215.69   12.72
  -3  -7  13    2.60    4.11
  -3   7  13    2.60    5.47
  -3  -7  13    5.08    3.61
   3  -7 -13    5.54    5.12
 -10   2  14   11.14    4.00
  10  -2 -14   24.56    4.75
 -10  -2  14   13.68    3.67
 -10  -2  14   11.76    3.22
   8  -2  11 1724.66   60.34
   8   2  11 1690.65   66.62
  -8   2 -11 1673.54   62.06
  -8  -2 -11 1833.86   68.08
 -13  -3   8  811.01   28.62
 -13   3   8  802.57   33.71
 -13  -3   8  728.94   30.60
  13  -3  -8  721.43   29.14
   1  -9   9   80.65    5.46
  -1   9  -9   65.06    4.62
  -1  -9  -9   56.51    6.51
   6   4  12   24.02    5.24
  -6  -4 -12   20.02    4.25
   6  -4  12   20.39    3.70
   6  -4  12   16.69    3.20
 -12   0  12  869.95   35.94
 -12   0  12  990.53   35.55
   5  -1  14   29.52    4.38
  -5  -1 -14   39.39    4.73
  -5   1 -14   33.60    4.23
   5   1  14   41.94    5.25
   4   0 -17   10.14    4.02
  -8  -8  -4  452.34   20.50
   8   8   4  476.21   20.43
   8  -8   4  525.14   18.95
  -8   8  -4  500.89   18.95
  -6   2 -13   12.40    4.18
   6   2  13    3.33    3.08
  -6  -2 -13   13.65    3.74
   6  -2  13   10.28    3.77
 -14   0   2  864.13   30.28
 -14   0   2  870.38   31.42
 -11  -5  -4  221.51   11.32
  11   5   4  219.00   11.66
   8  -4  10   11.05    2.31
   8  -4  10    3.83    3.50
   8   4  10    8.82    4.79
  -8  -4 -10   10.75    3.91
 -14   0   6  175.80   10.08
 -14   0   6  177.91    8.67
  -5  -9  -6  166.30   10.01
   5  -9   6  171.38    8.76
  -5   9  -6  171.39    9.02
   5   9   6  171.26   11.22
  -1   5  15  105.17    7.37
  -1  -5  15  111.65    5.65
  -1  -5  15  121.95    6.74
   1  -5 -15  106.69    8.25
  -4  10   6  429.87   19.67
   4  10  -6  365.62   14.79
  -4 -10   6  388.59   17.13
   4 -10  -6  446.31   18.78
  -1  -7  13  336.54   15.69
   1  -7 -13  315.28   15.28
  -1  -7  13  341.10   16.58
   2   0 -17    2.83    4.40
  -2   0  17   -1.12    3.97
 -13  -3  -1   84.99    5.95
  13   3   1   97.99    5.14
   3   1 -17   49.89    4.71
   3  -1 -17   61.46    6.20
  -3  -1  17   61.99    5.99
  -3   1  17   45.68    4.57
   8   6   8  356.90   17.66
   8  -6   8  413.59   16.06
   8  -6   8  360.07   15.63
  -8  -6  -8  374.00   16.74
 -12  -4  -3  520.67   21.27
  12   4   3  551.77   22.19
 -13  -1  10   14.42    3.22
 -13  -1  10   14.13    3.58
 -13   1  10   24.94    3.34
 -13   1  10   31.96    3.67
   3   9   8   45.59    5.21
   3  -9   8   42.07    4.61
  -3   9  -8   45.05    4.04
  -3  -9  -8   43.56    6.27
   2  10  -7  173.47    8.66
  -2 -10   7  158.06    8.92
   2 -10  -7  176.32   10.52
  -2  10   7  187.96   10.82
   4   6  12  268.82   14.51
   4  -6  12  276.61   12.17
  -4  -6 -12  262.36   14.18
   4  -6  12  249.24   12.39
  -5  -5  15  177.79    8.75
  -5  -5  15  142.03    8.49
   5  -5 -15  135.51    8.66
  -5   5  15  173.76    9.73
  -5  -7 -10  362.23   16.03
   5   7  10  348.56   17.47
   5  -7  10  336.60   14.65
  10   0   9   16.16    3.79
 -10   0  -9   11.28    3.45
  -8   0  16  103.00    7.22
   8   0 -16  106.53    7.17
   4 -10   4    6.39    2.92
   4  10   4    9.47    4.99
  -4 -10  -4    4.65    3.58
  -4  10  -4    6.31    3.86
  12   2   5   83.51    5.94
 -12  -2  -5   78.22    6.62
  -2  10  -6  549.50   22.42
  -2 -10  -6  555.60   22.93
   2 -10   6  611.18   25.15
  -5  -9   9  200.80    9.64
   5  -9  -9  181.90   10.62
  -5   9   9  182.59   10.31
   7   9   3 1017.03   40.86
   7  -9   3 1093.31   37.34
  -7   9  -3  984.84   44.20
  -7  -9  -3 1053.80   40.52
   0  -6 -14   30.45    5.54
   0  -6  14   29.71    3.80
   0   6  14   35.78    5.92
   0  -6  14   50.05    5.45
   0 -10   7  271.69   12.51
   0 -10  -7  241.31   12.06
   0  10   7  248.11   13.68
   0  10  -7  252.27   10.99
  10  -4 -13  102.56    7.70
 -10  -4  13   98.68    7.17
 -10  -4  13   82.88    5.26
 -10   4  13   99.79    8.15
  -7  -9   7  464.44   18.68
   7   9  -7  491.55   19.89
  -7   9   7  414.16   17.36
   7  -9  -7  378.30   20.36
  -9   5  13   58.31    6.41
  -9  -5  13   76.01    5.40
   9  -5 -13   80.27    6.91
  -9  -5  13   99.12    6.75
   1 -11   0   59.46    6.34
  -1 -11   0   30.65    5.57
  -1  11   0   46.62    5.52
   1  11   0   38.53    5.44
   7   7   8   59.01    6.44
   7  -7   8   42.59    3.90
   7  -7   8   36.75    4.75
  -7  -7  -8   47.44    4.70
 -14   0   1    3.11    2.23
 -14   0   1    4.29    2.19
   6 -10  -2  335.14   16.29
  -6 -10   2  329.02   14.59
  -6  10   2  329.84   17.07
   6  10  -2  306.02   14.04
  -2   0 -16   42.18    4.79
   2   0  16   35.95    4.77
  -1 -11   1  204.78   11.70
   1  11  -1  213.15   10.90
  -1  11   1  205.78   11.62
   1 -11  -1  190.28   10.29
 -11  -7   3   29.41    3.87
 -11   7   3   26.41    3.66
  11   7  -3   43.12    4.16
  11  -7  -3   21.01    3.83
  -6  10   1   23.04    4.47
   6  10  -1   26.27    4.58
   6 -10  -1   26.65    4.93
  -6 -10   1   23.99    3.53
  12  -4 -10  190.89   11.29
 -12   4  10  209.48   11.14
 -12  -4  10  179.53    9.56
 -12  -4  10  214.53    9.68
  13   1   3   82.94    4.88
 -13  -1  -3   96.00    6.17
  -9  -5  -8  771.00   32.10
   9  -5   8  727.93   30.00
   9  -5   8  801.86   28.77
   9   5   8  732.02   30.69
 -14   2   4  147.11    7.02
 -14  -2   4  130.46    7.75
 -14   2   4  140.45    6.99
 -14  -2   4  141.69    7.55
   5  -1 -17  189.71    9.90
   5   1 -17  195.62    9.78
  -4  -4  16   16.20    4.47
  -4   4  16   11.84    3.58
   4  -4 -16    9.25    4.81
  -4  -4  16   26.91    3.71
 -14   0   7   14.52    2.37
 -14   0   7    8.85    3.66
   9   7 -10  140.12    8.12
  -9   7  10  138.33    8.80
  -9  -7  10  128.20    6.79
   9  -7 -10  129.88    9.71
   2  -4 -16  607.87   24.73
  -2   4  16  636.65   28.92
  -2  -4  16  649.44   26.99
  -2  -4  16  598.18   25.42
 -11   7   4  154.95    8.45
 -11  -7   4  158.05    8.36
  11   7  -4  144.51    7.54
  11  -7  -4  178.58    9.63
  -1 -11  -1  464.97   21.55
   1 -11   1  465.03   19.97
  -1  11  -1  446.32   18.70
   1  11   1  468.78   18.42
  11   7  -2  207.47   10.71
 -11   7   2  209.19   10.99
  11  -7  -2  196.62   11.01
 -11  -7   2  195.95   10.01
 -14   2   3  976.98   32.52
  14   2  -3 1088.16   35.38
 -14   2   3  913.84   32.32
 -14  -2   3 1053.02   36.84
   9   7   5  445.96   18.39
   9  -7   5  476.12   19.81
   9  -7   5  459.24   17.92
  -9  -7  -5  472.19   20.90
  -7   7  12  377.33   16.27
  -7  -7  12  369.41   14.77
   7  -7 -12  347.10   17.72
  -8   8   9   28.02    3.54
   8   8  -9   29.71    3.00
   8  -8  -9   29.16    5.17
  -8  -8   9   33.91    3.97
  -6  10   3  375.63   18.62
   6 -10  -3  414.11   19.32
  -6 -10   3  340.18   15.74
   6  10  -3  321.96   16.54
 -14  -2   5 1044.75   41.31
 -14   2   5 1066.47   39.86
 -14  -2   5  974.86   39.58
 -14   2   5 1088.90   38.43
  -5  -7  13   27.88    3.33
  -5   7  13   20.53    5.79
  -5  -7  13   29.51    5.25
   5  -7 -13   21.22    5.50
  10   6   5   89.91    6.48
  10  -6   5   80.76    4.89
 -10  -6  -5   92.46    7.10
  10  -6   5   98.97    5.24
  -1  -9  10   18.21    4.43
   1   9 -10   18.09    3.59
  -1   9  10   19.13    5.77
   1  -9 -10   15.29    5.83
  12   6  -3  471.66   20.47
 -12   6   3  425.27   17.94
 -12  -6   3  436.14   17.76
  12  -6  -3  462.84   17.44
   4   0  15   -2.54    4.02
  -4   0 -15    6.97    4.36
  12   6  -4   64.31    4.32
 -12  -6   4   51.64    5.03
  -1 -11   2  207.69   10.89
  -1  11   2  244.07   12.27
   1 -11  -2  235.38   12.46
   1  11  -2  223.29   11.25
  -6 -10   0    7.94    4.55
   6 -10   0   10.21    4.68
   6  10   0   10.89    4.44
  -6  10   0    5.13    3.07
  -3   9  10  110.30    8.82
   3   9 -10  106.75    6.36
   3  -9 -10  116.15    8.42
  -3  -9  10  109.47    5.96
 -12  -2  12  167.79    7.91
  12  -2 -12  177.17    9.66
 -12   2  12  161.69    7.94
 -12  -2  12  183.66    9.50
  13  -3  -9  423.61   20.11
 -13  -3   9  424.70   18.06
 -13  -3   9  463.15   18.30
 -13   3   9  440.87   17.52
  -1   1  17  550.30   22.59
  -1  -1  17  552.06   25.04
   1   1 -17  584.53   24.78
   1  -1 -17  568.58   24.72
  -7  -3 -12  158.72    9.49
  -7   3 -12  154.19    8.81
   7  -3  12  161.10    9.31
   7   3  12  151.37    9.56
   2  -8 -12  221.61   12.56
  -2  -8  12  234.80   12.81
  -2   8  12  240.40   14.44
  -2  -8  12  206.63   10.73
   4  -2 -17  574.33   23.82
  -4  -2  17  579.54   25.09
   4   2 -17  574.99   25.88
 -11  -7   5  182.49    9.85
 -11   7   5  158.63    9.45
  11  -7  -5  129.78    9.15
  12   6  -2  605.31   21.45
 -12   6   2  563.92   21.82
  12  -6  -2  519.61   20.89
 -12  -6   2  569.89   23.32
  -6   8  11  188.16   10.94
   6  -8 -11  184.02   11.72
  14   2  -2  967.30   33.41
 -14  -2   2  956.50   36.42
   3  -3  15    8.48    4.16
  -3  -3 -15    7.53    4.47
  -3   3 -15    3.68    4.05
   3   3  15    5.05    4.63
 -11  -7   1   87.49    7.03
  11  -7  -1   82.27    5.97
  11   7  -1  111.73    6.44
 -11   7   1   91.12    5.61
   6  -6 -14  332.33   17.27
  -6   6  14  335.68   17.08
   2   4  15  132.89    8.65
  -2  -4 -15  123.06    8.99
   2  -4  15  146.41    7.39
   2  -4  15  127.31    8.64
   6   0 -17    6.47    4.27
  -6   0  17    9.57    4.00
  12   6  -5  283.39   12.50
  12  -6  -5  278.86   13.69
 -12  -6   5  278.96   11.77
 -12   6   5  249.44   12.55
 -14  -2   6   56.39    4.45
 -14   2   6   57.37    4.33
 -14  -2   6   59.99    5.00
 -14   2   6   70.33    4.62
  -1  11  -2   18.96    4.60
   1 -11   2   23.19    3.72
   1  11   2   21.35    5.29
  -1 -11  -2   16.07    3.78
   6  10  -4   61.50    5.48
  -6 -10   4   49.45    5.52
   6 -10  -4   46.84    6.26
  -6  10   4   42.46    5.78
   2   2 -17  298.63   15.34
   2  -2 -17  309.06   13.10
  -2  -2  17  279.82   15.41
  -2   2  17  297.85   16.03
  10  -8  -3    2.41    4.56
 -10  -8   3    7.77    3.84
 -10   8   3   -1.52    3.26
  10   8  -3    2.38    3.49
  -7   3  16    1.34    4.51
  -7  -3  16    1.85    3.09
   7  -3 -16    0.51    5.08
  -7  -3  16   11.24    4.08
  10   8  -2  503.62   20.24
 -10  -8   2  484.99   21.55
 -10   8   2  494.98   23.25
  10  -8  -2  559.96   23.65
  13   3   2   92.48    5.68
 -13  -3  -2   94.93    6.84
   2   8  11  433.87   20.50
   2  -8  11  477.19   20.74
   2  -8  11  412.49   18.01
  -2  -8 -11  445.69   18.96
 -14   0   0  553.74   20.57
 -14   0   0  640.06   22.64
  11  -3 -13  395.18   17.97
 -11  -3  13  382.55   16.09
 -11   3  13  424.99   17.49
 -11  -3  13  380.37   16.62
  -4 -10   7   30.44    5.10
  -4  10   7   25.06    4.50
   4  10  -7   37.01    5.05
   4 -10  -7   28.55    6.11
  10  -2   9    4.73    2.92
  10   2   9   10.41    4.17
 -10   2  -9    4.40    3.19
 -10  -2  -9    9.71    3.04
  -6  10  -1    8.55    3.58
   6 -10   1    8.92    4.87
   6  10   1   13.73    4.92
  -6 -10  -1    8.61    3.64
 -12   0  -6 1019.98   40.31
  12   0   6  981.35   38.09
  10  -8  -4   35.84    4.66
 -10  -8   4   46.43    4.12
 -10   8   4   38.96    4.39
  10   8  -4   42.88    4.38
   1  11  -3   67.07    6.16
   1 -11  -3   66.71    7.09
  -1  11   3   56.25    5.15
  -1 -11   3   69.64    6.46
  -8   6  13   63.37    6.02
  -8  -6  13   67.87    6.63
   8  -6 -13   52.67    6.45
   8  -2 -16   84.84    6.51
  -8  -2  16   88.62    6.43
  -8   2  16   89.02    6.23
   1   3  16  414.18   22.14
  -1   3 -16  376.79   17.24
  -1  -3 -16  439.97   19.73
   1  -3  16  395.63   17.30
  10   0 -15   14.33    4.87
 -10   0  15   10.00    3.66
 -12   6   1    2.52    0.91
  12   6  -1   -0.91    3.07
 -12  -6   1    1.38    2.95
  -4  -4 -14  252.83   13.16
   4  -4  14  268.55   12.52
   4   4  14  263.06   13.00
   4  -4  14  217.73   12.39
 -11  -5  11   69.05    6.12
 -11   5  11   72.91    7.08
  11  -5 -11   63.68    7.51
 -11  -5  11   76.64    5.81
  -4   8  12  102.49    9.03
  -4  -8  12  135.41    7.57
   4  -8 -12  100.34    8.18
 -14   0   8 1023.61   40.55
 -14   0   8  979.57   37.62
   8  -8   5   12.21    3.20
   8   8   5   16.32    3.47
  -8  -8  -5    8.34    4.51
  -8   8  -5    6.79    2.35
  -8   4  15   43.44    5.46
   8  -4 -15   50.78    5.57
  -8  -4  15   39.17    4.25
  -8  -4  15   42.55    5.13
  10  -6 -11 1856.69   65.47
 -10   6  11 1875.36   68.21
 -10  -6  11 1795.39   65.05
 -10  -6  11 1822.86   63.66
 -11   7   6   17.39    3.98
 -11  -7   6   15.20    2.72
  11  -7  -6   12.55    3.89
  11   7  -6   14.77    3.37
  -9   3  15  152.37    9.20
   9  -3 -15  149.46    8.28
  -9  -3  15  157.05    8.77
 -10  -8   1  150.31    8.50
  10   8  -1  159.87    9.04
  10  -8  -1  169.06    9.36
 -10   8   1  185.92    9.81
 -14  -2   1   42.41    3.95
  14   2  -1   37.85    3.22
 -12   6   6  102.38    6.69
  12  -6  -6   90.35    7.14
 -12  -6   6  122.14    6.78
  11  -1 -14  213.82   12.99
 -11   1  14  237.53   10.88
 -11  -1  14  232.18   11.04
  -2  -2 -16    6.81    4.57
   2  -2  16    8.21    4.20
   2   2  16   11.47    4.28
  -2   2 -16    2.73    3.77
   0   0  17    0.39    3.01
   0   0 -17   -1.67    4.22
  -4  10  -5   74.04    5.45
  -4 -10  -5   59.57    7.04
   4  10   5   73.30    6.90
   4 -10   5   67.97    5.93
  -7  -9  -4  408.66   20.70
   7   9   4  408.99   19.19
  -7   9  -4  472.37   18.73
   7  -9   4  450.47   18.19
 -11   7   0  209.65   10.34
 -11  -7   0  245.53   12.38
  11   7   0  229.33   10.54
  11  -7   0  224.70   10.86
   9   3  10    1.45    4.31
   9  -3  10    8.97    1.97
   9  -3  10   12.87    3.58
  -9  -3 -10    1.64    3.49
  11   3   7  112.20    7.60
  11  -3   7  112.44    6.62
 -11  -3  -7  121.94    7.42
 -14  -2   7   23.45    3.29
 -14  -2   7   23.66    3.94
 -14   2   7   15.37    2.87
 -14   2   7   21.21    3.37
   3  -7  12  595.99   25.96
   3   7  12  595.10   29.99
  -3  -7 -12  608.92   26.33
   3  -7  12  667.66   23.81
 -11  -5  -5  295.29   14.10
  11   5   5  282.65   13.59
 -12  -4  -4   70.60    6.28
  12   4   4   76.00    5.12
   3  -5  14  257.25   13.33
   3   5  14  252.97   12.60
  -3  -5 -14  250.03   13.75
   3  -5  14  258.21   10.84
  -1  11  -3  394.01   16.65
  -1 -11  -3  379.29   16.20
   1  11   3  384.45   19.81
   1 -11   3  388.61   16.86
 -10  -8   5  175.61    9.34
 -10   8   5  183.68    9.97
  10   8  -5  186.82    8.46
  10  -8  -5  171.98   10.98
 -13   1  11  142.49    7.17
 -13   1  11  155.96    8.93
 -13  -1  11  170.81    8.70
 -13  -1  11  165.51    7.82
   1  -7  13  265.30   13.08
   1  -7  13  291.90   11.90
  -1  -7 -13  235.96   12.76
   1   7  13  255.55   13.92
  -7   9   8    9.62    5.62
  -7  -9   8   12.15    3.65
   7  -9  -8    7.01    5.23
   7   9  -8    7.81    3.51
  -3 -11   1   87.61    6.95
   3 -11  -1   80.01    7.31
   3  11  -1   93.64    6.41
  -3  11   1   97.17    7.70
   6  -8   8  377.61   16.07
   6  -8   8  321.33   14.83
   6   8   8  287.83   14.95
  -6  -8  -8  308.11   13.54
   6 -10  -5 1553.90   63.69
   6  10  -5 1382.96   51.99
  -6  10   5 1620.33   58.92
  -6 -10   5 1469.71   53.86
   2  10  -8   24.53    3.89
  -2 -10   8   24.83    4.98
  -2  10   8   27.72    4.69
   2 -10  -8   25.27    5.34
   0  -8 -12  530.73   24.06
   0  -8  12  565.17   21.69
   0  -8  12  607.09   27.76
  -3 -11   0    5.57    5.26
  -3  11   0   10.25    4.50
   3  11   0    4.32    4.43
   3 -11   0    1.99    3.80
   4  -2  15   58.91    5.60
   4   2  15   58.24    6.03
  -4  -2 -15   55.79    5.68
  -4   2 -15   53.46    5.19
   5  -9   7  302.08   12.99
   5   9   7  296.62   16.48
  -5  -9  -7  298.53   15.54
  -5   9  -7  303.60   13.79
  13   5  -4   46.46    3.96
  13  -5  -4   45.42    3.44
 -13  -5   4   36.36    4.67
 -13   5   4   37.98    3.32
  -8   0 -12 2050.38   75.82
   8   0  12 2069.55   71.98
 -13   5   3  690.89   25.18
  13   5  -3  752.52   26.95
 -13   5   3  740.63   24.27
 -13  -5   3  744.33   30.73
  -6   4  16   93.44    6.99
  -6  -4  16  134.65    6.60
   6  -4 -16   99.97    7.90
 -10  -4  -8  210.44   11.01
  10  -4   8  222.04   10.54
  10  -4   8  176.68    8.32
  10   4   8  183.29   11.24
   3  11  -2  430.18   18.65
  -3  11   2  449.31   19.13
  -3 -11   2  405.35   19.81
   3 -11  -2  467.64   21.88
 -12   0  13    5.59    2.94
 -12   0  13    7.97    3.83
   1  -5  15   37.13    3.84
   1   5  15   35.01    6.09
  -1  -5 -15   43.25    5.78
   1  -5  15   29.77    4.60
  11   1   8   11.94    3.44
 -11  -1  -8   12.08    3.89
  11  -1   8    8.71    3.09
 -11   1  -8    8.38    2.71
   5  -3  14  247.35   10.84
  -5   3 -14  240.08   11.14
   5   3  14  237.02   12.84
  -5  -3 -14  232.70   13.89
   2 -10   7   78.84    6.33
  -2 -10  -7   88.32    6.88
  -2  10  -7   72.43    5.11
   0   4  16   58.62    6.39
   0  -4  16   57.45    6.11
   0  -4 -16   57.55    6.29
   0  -4  16   60.05    4.73
   4   8  10  336.39   17.07
  -4  -8 -10  314.42   15.89
   4  -8  10  346.25   14.82
   4  -8  10  354.29   15.93
  13  -5  -5   48.11    3.85
 -13  -5   5   33.67    4.65
  13   5  -5   31.66    3.58
 -13   5   5   40.86    4.12
   6  10   2  543.88   22.25
  -6 -10  -2  535.43   26.63
  -6  10  -2  561.85   24.43
   6 -10   2  597.22   22.93
 -12  -6   0  243.89   11.96
  12   6   0  224.79   10.42
   7  -5  11  307.59   13.75
  -7  -5 -11  285.34   15.65
   7  -5  11  251.50   11.68
   7   5  11  275.05   14.62
 -10  -8   0   27.69    3.66
  10  -8   0   23.47    4.35
  10   8   0   38.12    3.84
 -10   8   0   23.02    2.99
   1  -9  10    9.10    4.09
  -1   9 -10    8.73    2.37
   1 -11  -4  324.95   16.47
   1  11  -4  322.56   14.95
  -1  11   4  324.01   16.43
  -1 -11   4  320.70   14.48
   6  -6  11  375.92   16.49
   6   6  11  379.72   17.84
  -6  -6 -11  391.47   17.86
   6  -6  11  363.22   16.48
   6   2 -17  304.96   14.30
   6  -2 -17  336.32   15.01
  -6   2  17  346.64   15.70
   0  10   8   33.79    6.28
   0  10  -8   23.02    3.99
   0 -10   8   28.73    4.60
   0 -10  -8   35.15    6.29
  -3 -11  -1   22.32    3.97
   3  11   1   31.09    5.25
   3 -11   1   37.60    5.35
  -3  11  -1   30.95    4.79
 -13  -5   2   39.31    4.83
  13   5  -2   49.97    4.03
   7  -1  13  657.43   29.90
  -7  -1 -13  674.20   28.70
  -7   1 -13  648.56   28.43
   7   1  13  642.25   28.59
 -12  -4  11   36.77    4.84
 -12   4  11   26.59    4.27
  12  -4 -11   27.86    4.56
  -3  -3  17  197.52   10.23
   3   3 -17  196.72   12.40
 -13  -1  -4   11.88    3.13
  13   1   4   13.97    2.61
  -5  -9  10   26.17    4.79
  -5   9  10   43.20    5.98
   5  -9 -10   33.52    6.20
 -13  -3  10   77.01    6.90
  13  -3 -10   71.47    5.61
 -13   3  10   81.31    5.97
 -13  -3  10   73.34    5.87
 -12  -6   7   16.34    3.93
  12  -6  -7    6.55    4.65
  12   6  -7   22.41    3.15
 -12   6   7   17.38    4.18
  -3 -11   3   34.01    4.27
  -3  11   3   16.33    4.21
   3 -11  -3    8.77    5.10
   3  11  -3   26.01    4.83
 -14   0  -1   22.94    2.61
  -7  -5  15  719.47   30.53
  -7   5  15  719.96   27.57
  -7  -5  15  753.70   27.92
   7  -5 -15  742.74   28.33
 -11  -7   7  190.45    9.52
 -11   7   7  194.64   11.48
  11   7  -7  206.85    8.15
  11  -7  -7  189.43   12.31
  -3   9  -9  779.62   27.15
   3  -9   9  823.08   31.50
   3   9   9  774.87   35.08
  -3  -9  -9  749.27   32.45
  10   8  -6   34.83    3.83
 -10  -8   6   35.28    4.93
 -10   8   6   33.96    5.20
  10  -8  -6   28.14    5.97
 -14  -2   0   12.56    3.18
  14   2   0    7.03    1.94
   6   0  14  772.48   31.36
  -6   0 -14  777.95   35.01
  -8  -8  10  486.59   20.49
  -8   8  10  566.53   23.14
   8  -8 -10  496.31   25.04
   8   8 -10  497.16   19.68
  12   2   6   13.89    3.24
 -12  -2  -6   26.12    4.02
  12  -2   6    7.93    1.21
  12  -2   6   10.22    1.67
   9  -1 -16  250.55   13.12
  -9  -1  16  246.78   12.60
  -9   1  16  240.46   12.38
   9   1 -16  228.31   11.18
   7   1 -17  661.36   24.44
   7  -1 -17  663.58   26.62
  -7  -1  17  595.54   29.03
  -7   1  17  659.14   28.92
  10  -2 -15   75.36    6.50
 -10  -2  15   58.92    5.27
 -10  -2  15   70.83    5.42
 -10   2  15   74.81    6.19
   9   7 -11  552.77   21.46
  -9  -7  11  563.94   20.51
   9  -7 -11  513.04   26.75
  -9   7  11  554.87   24.61
 -11  -7  -1  257.28   12.59
  11  -7   1  236.72   10.97
  11   7   1  274.60   10.68
 -11   7  -1  226.87    9.90
 -13  -5   6   69.68    5.50
  13   5  -6   60.87    4.42
 -13   5   6   79.21    6.32
  13  -5  -6   74.99    5.27
  -2  -6  15  898.52   33.96
  -2  -6  15  953.61   34.82
   2  -6 -15  931.82   34.56
 -14   0   9   21.00    3.05
 -14   0   9   15.49    3.80
 -14  -2   8  270.01   14.08
 -14   2   8  288.00   13.42
 -14   2   8  354.40   14.49
 -14  -2   8  328.39   13.46
   9   1  11  881.66   35.95
  -9  -1 -11  917.43   37.09
  -9   1 -11  970.13   37.12
   9  -1  11  894.42   33.73
  -9  -7  -6  690.43   29.45
   9   7   6  759.73   28.44
   9  -7   6  749.90   25.60
   9  -7   6  641.98   28.16
  -4  -6  15   34.59    5.64
  -4  -6  15   31.78    4.22
   4  -6 -15   34.67    6.34
  -4   6  15   34.95    5.70
   8   6   9  118.36    8.53
   8  -6   9  132.78    7.87
   8  -6   9  140.80    7.31
  -8  -6  -9  126.47    9.12
  -1  11  -4   42.56    4.63
  -1 -11  -4   37.12    6.24
   1  11   4   38.22    6.14
   1 -11   4   58.19    5.62
  13   5  -1  451.88   17.60
 -13  -5   1  410.82   17.85
   6  10  -6  367.50   16.01
  -6 -10   6  369.85   14.86
  -6  10   6  346.70   18.67
   6 -10  -6  369.02   18.22
   0  -2  17   29.72    5.18
   0   2 -17   19.88    4.28
   0   2  17   34.73    5.06
   0  -2 -17   42.06    4.65
   3  -7 -14   29.77    6.28
  -3  -7  14   20.99    2.82
  -3   7  14   31.22    6.12
  -3  -7  14   23.75    5.08
  -9  -9   3  290.19   13.92
   9   9  -3  278.87   14.00
  -9   9   3  271.48   15.20
   9  -9  -3  291.27   15.20
   3  -1  16  177.19   10.17
  -3   1 -16  157.39    9.62
  -3  -1 -16  189.73   10.04
   3   1  16  181.54   10.23
  -9   9   2    7.30    3.86
   9  -9  -2   12.77    4.33
   9   9  -2   13.82    4.12
  -9  -9   2   11.51    3.63
  10  -6   6   94.46    5.67
  10   6   6  120.42    8.12
 -10  -6  -6   95.47    6.16
  10  -6   6   92.94    5.71
  13   3   3  260.06   11.57
 -13  -3  -3  253.85   14.64
  -3  11  -2  185.73   10.90
  -3 -11  -2  184.11   11.27
   3 -11   2  185.33   10.40
  -5   3  17  205.40   10.62
  -5  -3  17  184.09   11.19
   5  -3 -17  196.89   10.86
  -5  -3  17  222.73   10.59
   4  10  -8  272.12   12.63
  -4 -10   8  276.82   13.96
  -4  10   8  329.74   17.35
   4 -10  -8  313.76   16.78
   5  -5  13   56.72    4.98
  -5  -5 -13   42.23    5.92
   5   5  13   52.46    6.36
   5  -5  13   45.14    3.94
  -3  -5  16  258.39   11.72
   3  -5 -16  225.81   13.40
  -3  -5  16  257.20   11.99
  10  -8   1   35.56    4.45
  10   8   1   43.68    5.17
 -10   8  -1   32.58    3.53
 -10  -8  -1   39.39    3.83
   2  -6  14   36.49    3.66
   2   6  14   23.05    5.91
   2  -6  14   42.60    5.46
  -2  -6 -14   32.68    5.98
  -9   9   4   10.50    4.33
   9   9  -4   19.57    4.06
  -9  -9   4   18.00    3.17
   9  -9  -4   10.64    5.74
  -9  -9   1  603.44   25.83
   9  -9  -1  657.96   25.17
   9   9  -1  598.81   25.03
  -9   9   1  639.96   27.88
   3  11  -4   51.35    4.86
  -3  11   4   67.34    6.51
   3 -11  -4   69.67    6.98
  -3 -11   4   53.09    4.86
   7  -7   9   14.43    3.30
  -7  -7  -9    5.52    4.80
   7   7   9    7.69    5.45
   7  -7   9   10.69    4.50
  -8  -2 -12 1813.60   64.72
  -8   2 -12 1777.00   64.74
   8   2  12 1614.51   60.99
   8  -2  12 1748.25   62.84
 -10  -4  14   15.09    3.72
 -10  -4  14    3.91    4.50
  10  -4 -14    8.88    5.01
 -10   4  14   12.68    4.53
  -8  -4 -11  216.17   12.37
   8  -4  11  203.11   11.47
   8  -4  11  243.09   10.61
   8   4  11  206.23   13.46
 -12  -6  -1   59.49    5.73
  12   6   1   49.06    4.57
   5  -7  11  264.68   13.40
   5  -7  11  268.39   12.04
   5   7  11  267.21   13.68
  -5  -7 -11  255.59   14.85
   9  -5 -14  232.41   12.61
  -9   5  14  217.61   13.48
  -9  -5  14  210.67   11.11
  -9  -5  14  216.66    9.56
 -12  -2  13  232.75   10.30
 -12  -2  13  197.97   11.31
  12  -2 -13  202.87   11.79
 -12   2  13  199.37   10.24
  -6  10  -3  151.13    9.50
  -6 -10  -3  161.06    9.92
   6 -10   3  160.10    9.51
   6  10   3  172.17   10.00
  -1   3  17  585.62   25.05
   1   3 -17  678.28   26.86
   1  -3 -17  651.87   26.84
  -1  -3  17  625.58   25.35
   1  11  -5   18.34    3.47
   1 -11  -5    9.59    5.75
  -1 -11   5   10.63    4.34
  -1  11   5    7.41    5.71
  -3  -9  11   23.21    4.81
   3  -9 -11   21.47    4.48
   3   9 -11   17.06    2.64
  -3   9  11   14.80    5.97
  -6  -4 -13  445.38   20.12
   6  -4  13  424.21   20.39
   6   4  13  460.19   22.45
   6  -4  13  500.06   17.48
  10   0  10  321.43   15.93
 -10   0 -10  287.23   13.69
  -9  -5  -9  209.28   11.96
   9   5   9  189.58   11.26
   9  -5   9  215.90   10.78
   9  -5   9  182.89    9.57
  -1  -7  14  912.79   34.95
   1  -7 -14  933.31   37.25
  -1  -7  14  960.91   34.78
   7  -7 -13  126.70   10.68
  -7  -7  13   94.59    5.76
  -7   7  13  134.49    9.74
  -7  -9  -5  382.38   18.82
   7  -9   5  383.20   16.45
   7   9   5  379.50   19.27
  -7   9  -5  369.85   16.50
  -1   1 -17  231.52   12.43
  -1  -1 -17  238.06   13.83
   1  -1  17  222.88   11.09
   1   1  17  215.44   12.23
  -1  -9  11  717.78   27.54
  -1   9  11  762.29   33.72
   1   9 -11  675.75   25.88
   1  -9 -11  699.33   31.36
  13  -5  -7   73.42    6.41
 -13  -5   7  109.40    6.66
 -13   5   7   82.79    7.12
  13   5  -7  106.69    5.62
  -4 -10  -6  304.21   15.24
  -4  10  -6  278.52   13.03
   4  10   6  288.42   15.27
   4 -10   6  308.54   12.82
  10  -8  -7   33.85    5.30
  10   8  -7   71.67    4.81
 -10   8   7   43.43    5.61
 -10  -8   7   64.41    5.68
   6  -8 -12   71.10    6.83
  -6  -8  12   52.10    5.61
  -6   8  12   65.15    7.39
  12   6  -8  165.19    7.84
 -12  -6   8  148.46    8.00
 -12   6   8  162.35    9.29
  12  -6  -8  157.57    8.80
   7  -9  -9   46.22    6.64
  -7   9   9   45.06    5.29
  -7  -9   9   38.93    4.74
   7   9  -9   36.77    3.76
   8   8   6   74.25    6.45
  -8  -8  -6   59.93    6.47
   8  -8   6   61.15    5.06
   8  -8   6   90.46    7.26
  11   7  -8  116.95    6.05
  11  -7  -8  114.60    9.66
 -11  -7   8  123.46    7.09
 -11   7   8  116.35    9.14
  -4  -6 -13  843.82   32.76
   4  -6  13  763.18   30.65
   4  -6  13  824.59   30.63
   4   6  13  813.12   38.71
  -9  -9   5  154.89    8.32
   9   9  -5  173.71    8.11
  -9   9   5  166.15   10.42
   9  -9  -5  169.82   10.35
 -11  -5  12 1136.15   44.66
  11  -5 -12 1185.05   49.24
 -11  -5  12 1141.96   46.19
 -11   5  12 1188.15   42.07
 -13  -5   0  268.20   12.03
  13   5   0  248.27   11.76
  14   2   1  134.52    6.80
 -14  -2  -1  117.39    8.27
   9  -9   0  259.90   13.18
  -9  -9   0  260.94   13.07
  -9   9   0  255.49   13.53
   9   9   0  253.67   11.44
   6  -2  14  107.20    6.65
   6   2  14  108.05    8.24
  -6  -2 -14  110.02    8.14
  -6   2 -14  111.39    7.44
  -3  11  -3  453.94   18.76
  -3 -11  -3  409.12   19.07
   3 -11   3  448.45   18.60
  -5  -5  16  332.44   17.98
  -5   5  16  370.65   15.44
   5  -5 -16  357.30   17.51
  -5  -5  16  353.51   15.55
 -10   6  12 3447.88  110.78
  10  -6 -12 3333.24  121.15
 -10  -6  12 3332.64  121.56
 -10  -6  12 3324.58  109.24
 -11  -7  -2 1102.80   45.13
  11   7   2 1153.18   45.35
  11  -7   2 1147.18   39.57
  11  -7   2 1073.53   38.08
 -12  -4  -5  475.58   23.26
  12   4   5  464.25   21.88
  -5   1 -15  455.97   21.79
   5   1  15  442.08   21.26
   5  -1  15  456.40   18.56
  -5  -1 -15  421.88   20.92
 -13  -1  12   89.55    5.97
 -13   1  12   83.98    6.06
 -13   1  12   93.27    5.59
 -13  -1  12   81.18    6.21
  -5  -7  14   95.72    7.35
  -5  -7  14   97.77    6.65
  -5   7  14  106.70    9.08
   5  -7 -14  100.09    8.38
   1  -5 -16  213.82   11.24
  -1  -5  16  239.62   11.56
  -1  -5  16  241.70   11.06
  -1   5  16  231.35   12.84
 -14  -2   9  467.95   20.81
 -14   2   9  484.90   20.56
 -14  -2   9  463.29   20.27
 -14   2   9  495.74   20.44
 -14   0  -2  704.46   25.24
  14   0   2  616.96   21.93
   8   0 -17    7.36    5.82
  -8   0  17    1.97    2.90
  12   0   7    6.95    3.37
 -12   0  -7    2.67    3.51
   2 -10  -9  141.53   10.90
  -2  10   9  168.11   10.38
   2  10  -9  137.85    7.74
  -2 -10   9  129.79    7.59
  -4   0  18  816.74   33.89
   4   0 -18  797.04   32.61
  11  -5   6  420.73   16.22
 -11  -5  -6  448.86   21.69
  11   5   6  484.88   21.26
  11  -5   6  431.40   16.32
  -1  11  -5   13.84    3.97
   1 -11   5   17.38    5.12
  -1 -11  -5   27.74    5.85
   1  11   5   25.85    6.30
 -11  -3  14  518.14   26.18
 -11  -3  14  583.90   21.88
  11  -3 -14  586.08   25.16
 -11   3  14  587.67   21.28
   2  -8 -13   10.23    5.79
  -2  -8  13   25.10    3.34
  -2  -8  13   20.54    5.64
   0  -6  15  258.31    9.99
   0  -6  15  210.12   11.85
   0  -6 -15  215.48   12.41
   0   6  15  206.81   13.06
  -3 -11   5  266.79   12.40
   3  11  -5  258.14   13.16
  -3  11   5  297.20   16.15
   3 -11  -5  294.61   15.52
 -14   4   4  425.51   16.44
  14   4  -4  460.43   16.79
 -14  -4   4  467.13   21.62
 -14   4   4  454.61   16.88
  -6 -10   7   13.22    4.87
   6 -10  -7   15.89    5.71
  -6  10   7   10.99    3.57
 -14   0  10  680.57   25.05
 -14   0  10  681.80   26.77
 -10  -8  -2  390.24   17.96
  10   8   2  416.96   17.73
  10  -8   2  396.09   17.58
 -10   8  -2  396.57   17.62
  -2  10  -8   15.97    2.72
   2 -10   8   12.65    4.47
 -13  -3  11    3.47    3.22
 -13  -3  11    9.54    5.11
  13  -3 -11    2.04    5.41
 -13   3  11    9.12    3.86
  14   4  -3  273.65   10.96
 -14  -4   3  272.48   12.15
 -14  -4   5   40.51    4.97
 -14   4   5   33.13    3.55
  14   4  -5   46.58    3.54
 -14   4   5   35.75    2.78
  -5  -9  -8  191.88   10.83
   5  -9   8  140.80    8.74
  -5   9  -8  122.92    7.46
   5   9   8  184.20   11.12
   3   1 -18  776.30   31.27
  -3   1  18  800.22   34.21
  -3  -1  18  800.17   35.06
   3  -1 -18  828.39   33.23
  -8  -6  14  284.46   12.65
   8  -6 -14  298.44   16.34
  -8  -6  14  260.11   15.02
  -8   6  14  290.46   17.06
  -2   0  18  957.79   37.57
   2   0 -18  974.44   39.99
  -6   6  15   82.02    7.25
   6  -6 -15   77.56    8.08
 -13  -5   8   11.01    3.77
  13   5  -8    7.97    1.80
  13  -5  -8    7.27    4.57
 -13   5   8   13.77    4.62
   9  -9  -6  209.88   11.52
   9   9  -6  213.33   10.88
  -9  -9   6  191.91    9.54
  -9   9   6  208.60   13.40
   4  -8 -13   73.89    6.10
  -4  -8  13   71.54    7.32
  -4   8  13   81.73    8.07
  -4  -8  13   93.93    5.43
   2   8  12   25.09    6.34
   2  -8  12   13.30    6.28
   2  -8  12   16.63    4.01
  -2  -8 -12   22.49    4.12
  -9   9  -1    6.98    3.52
  -9  -9  -1   10.63    4.88
   9  -9   1    3.57    3.84
   9   9   1   17.14    3.37
  12  -4 -12  467.51   22.26
 -12  -4  12  500.38   22.71
 -12   4  12  496.02   24.99
 -12  -4  12  529.47   19.99
  12   6   2    8.60    3.75
 -12  -6  -2   18.21    5.10
 -13   1  -5   94.53    4.74
  13   1   5  100.90    6.01
 -13  -1  -5  107.32    7.63
  13  -1   5  102.40    4.38
   0  10   9  469.88   20.36
   0 -10  -9  434.22   21.86
   0 -10   9  431.67   18.63
   0  10  -9  447.69   18.77
  11  -3   8  801.73   30.40
  11  -3   8  894.32   31.23
 -11  -3  -8  934.91   35.46
  11   3   8  853.97   37.50
   6   8   9  166.81   10.49
   6  -8   9  157.22   11.02
  -6  -8  -9  158.13   10.00
   6  -8   9  168.41    8.45
  -4   4  17   11.67    3.53
  -4  -4  17   10.46    4.35
   4  -4 -17    8.31    5.31
  -4  -4  17   24.99    2.72
  10  -2  10    0.99    3.20
 -10  -2 -10    0.85    4.36
  10   2  10    4.89    4.61
 -10   2 -10    3.25    3.81
  14   4  -2   12.75    2.67
 -14  -4   2   12.18    3.49
 -11  -1  15    4.34    2.14
 -11   1  15    2.36    4.18
 -11  -1  15    4.12    4.23
  11  -1 -15    3.17    4.82
   6  10   4   45.80    6.28
  -6  10  -4   50.06    5.06
  -6 -10  -4   33.59    5.14
   6 -10   4   55.00    5.87
   1 -11  -6  159.39   10.13
   1  11  -6  163.79    8.77
  -1  11   6  173.94   10.27
  -1 -11   6  153.63    9.44
  14   4  -6  396.29   15.29
 -14   4   6  397.73   15.96
 -14   4   6  384.59   16.46
 -14  -4   6  380.06   17.39
  -7   3 -13   26.33    4.19
   7  -3  13   27.63    4.49
  -7  -3 -13   31.23    5.01
   7   3  13   29.16    4.22
   8  -8 -11   25.14    6.53
  -8   8  11   33.19    6.49
   8   8 -11   33.27    3.14
  -8  -8  11   37.18    4.34
  10  -8  -8  722.87   33.99
 -10   8   8  794.13   34.66
 -10  -8   8  717.47   27.99
  10   8  -8  753.24   29.28
   5  -1 -18   46.41    5.34
 -10   0  16  785.52   29.42
  10   0 -16  730.27   28.74
  -2  -4  17   15.92    3.17
  -2   4  17    3.95    5.21
   2  -4 -17    8.86    3.97
  -2  -4  17    8.58    4.60
  13   5   1  184.46    8.11
 -13  -5  -1  140.75    8.89
  -5  11   1    9.58    4.61
  -5 -11   1   18.42    5.36
   5 -11  -1    7.39    5.64
  13   3   4   96.60    6.54
 -13  -3  -4   95.19    7.78
   5  -9 -11   24.69    5.70
  -5   9  11   12.73    5.91
   5   9 -11    7.35    3.49
  -5  -9  11   15.66    4.43
   5 -11  -2  888.77   39.25
  -5  11   2  912.42   34.36
 -15  -1   4  348.70   17.35
 -15  -1   4  402.82   15.65
 -15   1   4  414.43   16.71
 -15   1   4  369.40   16.41
 -12  -6   9  398.37   15.19
  12  -6  -9  397.60   19.10
  12   6  -9  388.69   16.71
 -12   6   9  415.30   19.65
   3 -11   4   52.57    5.74
  -3 -11  -4   45.58    6.70
  -3  11  -4   49.99    5.41
   2   0  17   15.89    4.62
  -2   0 -17    9.93    4.56
  -4  10   9   -1.96    6.26
   4 -10  -9    1.92    5.72
  -4 -10   9    1.21    4.60
   4  10  -9   -1.44    3.52
 -15  -1   5  222.78   11.61
 -15   1   5  226.20   11.32
 -15  -1   5  210.21    9.36
 -15   1   5  228.89   12.21
  10   4   9  622.05   28.23
 -10  -4  -9  709.34   27.47
  10  -4   9  654.43   24.85
  10  -4   9  654.84   27.00
  -9  -3  16  571.80   22.08
   9  -3 -16  583.86   25.66
  -9   3  16  571.68   25.76
  -9  -3  16  502.06   23.74
  -9   7  12  603.47   27.34
  -9  -7  12  598.45   26.73
  -9  -7  12  576.25   26.88
   9  -7 -12  647.23   28.81
   5 -11   0  196.91   11.08
   5  11   0  180.21   10.55
  -5 -11   0  189.55   11.01
  -5  11   0  169.03    9.81
  -8   4  16  171.95   10.80
   8  -4 -16  152.73    9.78
  -8  -4  16  147.75    9.32
  -8  -4  16  172.03    9.49
  -7  -3  17   15.32    4.45
   7  -3 -17   19.84    5.58
  -7  -3  17   11.19    3.37
  -7   3  17   18.20    3.70
   1  -9  11   34.76    4.52
 -15  -1   3   16.32    3.33
 -15   1   3   23.93    2.59
 -15  -1   3   30.36    4.03
 -15   1   3   21.66    2.65
 -11   7   9  156.11   10.74
 -11  -7   9  165.30    9.01
  11  -7  -9  144.62   11.17
  11   7  -9  172.11    7.62
  -5 -11   3   34.13    5.83
   5 -11  -3   30.71    5.34
  -5  11   3   17.52    5.52
   9  -7   7  338.78   14.40
  -9  -7  -7  319.28   15.58
   9   7   7  322.23   16.88
   9  -7   7  326.66   15.75
  -4   0 -16    4.86    4.22
   4   0  16    1.40    4.24
  14   2   2  758.46   27.24
 -14  -2  -2  770.64   31.36
  -9  -3 -11   77.46    7.27
   9  -3  11   58.96    4.19
   9  -3  11   85.53    6.91
   9   3  11   71.82    7.41
 -11  -1  -9  770.19   30.96
  11  -1   9  741.04   33.03
  11   1   9  757.46   31.66
 -11   1  -9  759.68   31.44
  -8   2  17   16.94    4.26
  -8  -2  17   13.54    4.57
   8  -2 -17   12.42    5.21
  -8  -2  17   17.59    3.48
 -12  -2  -7  221.10   11.68
  12  -2   7  223.52   10.20
  12   2   7  225.61   12.62
  12  -2   7  214.17    8.57
   0  -8  13   91.60    6.87
   0  -8  13  111.14    7.87
   3  -9  10  720.44   28.80
  -3  -9 -10  711.59   31.70
   3   9  10  737.31   31.51
   3  -9  10  658.59   33.06
   4  -8  11   27.23    3.27
   4  -8  11   29.41    4.82
  -4  -8 -11   16.42    5.15
   4   8  11   22.74    4.60
   6   0 -18  821.87   33.20
  -6   0  18  803.96   34.45
  -4  -2  18    3.02    3.97
   4  -2 -18    7.18    5.61
   4   2 -18    4.55    5.11
 -14  -4   1  389.26   16.78
  14   4  -1  415.88   17.26
   2  -4  16   90.31    7.07
  -2  -4 -16   97.82    7.44
   2   4  16  108.37    9.26
   2  -4  16  112.92    6.63
  -3  -7 -13  170.88   10.87
   3  -7  13  190.84   10.85
   3   7  13  198.01   12.65
   3  -7  13  206.65   10.79
 -15  -1   6   42.06    3.99
 -15   1   6   44.85    4.35
 -15  -1   6   47.13    5.23
 -15   1   6   48.92    4.56
  -3  -3 -16   60.45    6.42
   3   3  16   53.06    6.31
   3  -3  16   58.25    5.59
  -3   3 -16   60.15    5.52
  11  -7   3   21.53    2.93
 -11  -7  -3   32.30    5.64
  11  -7   3   20.08    3.00
  11   7   3   23.81    4.79
  10  -6   7  108.14    6.40
  10  -6   7  106.35    6.55
 -10  -6  -7  107.44    7.83
  10   6   7  105.32    8.01
  -3  11   6   14.66    6.47
   3  11  -6   20.05    4.29
   3 -11  -6    9.89    5.99
  -3 -11   6   15.06    5.28
   7  -9   6   26.63    4.62
   7   9   6   33.98    4.87
  -7  -9  -6   35.34    6.50
  -7   9  -6   33.39    3.61
 -14   2  10  460.68   21.26
 -14  -2  10  556.29   21.41
 -14   2  10  559.52   20.42
 -14  -4   7    5.25    4.23
 -14   4   7    6.36    3.94
   1  -1 -18  333.20   15.89
  -1  -1  18  329.82   13.31
  -1   1  18  313.58   15.10
   1   1 -18  303.98   13.69
  -4 -10  -7  334.76   17.31
   4  10   7  333.75   17.86
   4 -10   7  327.41   14.74
  -4  10  -7  306.88   14.48
  -1  -7 -14   71.47    7.49
   1  -7  14   99.76    5.81
   1  -7  14   61.87    6.45
   1   7  14   68.45    7.59
   9   9  -7   30.24    4.18
  -9   9   7    5.66    5.53
   9  -9  -7    9.21    5.44
  -9  -9   7   31.73    4.02
 -15  -1   2    6.91    3.44
 -15   1   2    3.72    1.36
 -15  -1   2    6.74    3.41
 -15   1   2    5.38    1.53
   8  10  -2  473.57   21.63
   8 -10  -2  495.25   24.44
  -8  10   2  506.13   21.03
  -8 -10   2  476.25   19.82
   5 -11   1  112.32    7.90
  -5 -11  -1   91.34    7.40
   5  11   1   88.62    6.80
  -5  11  -1  105.64    7.59
   7   9 -10  212.34   10.66
  -7  -9  10  222.03   10.65
  -7   9  10  256.36   13.39
   7  -9 -10  250.84   13.25
  -9   9  -2    9.43    2.81
   9   9   2   14.40    3.40
   9  -9   2   16.45    4.88
  -9  -9  -2   14.11    5.39
   4  -4  15  131.53    9.96
  -4  -4 -15  124.41    8.44
   4   4  15  135.30    8.09
   4  -4  15  133.85    6.96
  -1  11  -6  576.37   22.79
   1 -11   6  538.40   24.61
  -1 -11  -6  518.84   24.08
   1  11   6  592.41   25.61
  -8 -10   3  236.49   11.94
   8  10  -3  211.37   11.02
  -8  10   3  257.25   13.86
   8 -10  -3  253.78   13.32
   2  -2 -18    2.71    4.67
   2   2 -18   23.11    5.41
  -2   2  18   11.90    3.72
  -2  -2  18   18.16    5.06
 -14   0  -3   46.96    3.73
  14   0   3   53.65    2.72
  10   8   3  249.18   12.31
 -10   8  -3  273.02   12.29
 -10  -8  -3  231.62   13.12
  10  -8   3  230.73   12.41
   5 -11  -4   73.20    7.87
  -5  11   4   87.38    8.14
  -5 -11   4   78.75    6.87
  -6  10   8  306.66   14.64
   6 -10  -8  308.81   14.92
   6  -6  12   44.50    4.12
   6  -6  12   59.39    6.20
   6   6  12   52.91    5.98
  -6  -6 -12   45.37    5.17
  -8  10   1    3.98    4.43
  -8 -10   1    8.43    4.12
   8  10  -1   27.29    4.78
   8 -10  -1    1.97    4.73
 -13   5   9  478.51   23.55
 -13  -5   9  508.62   19.72
  13  -5  -9  437.52   24.28
   7  -5  12   21.05    4.96
   7   5  12   20.82    6.13
   7  -5  12   25.46    3.67
  -7  -5 -12   12.04    5.32
  -1  -3 -17  395.75   15.87
  -1   3 -17  356.07   16.11
   1  -3  17  351.65   15.93
   1   3  17  362.53   18.32
  -8   0 -13   37.06    5.02
   8   0  13   39.24    6.19
   3  -5  15   19.48    3.58
   3  -5  15   19.81    4.99
   3   5  15   25.11    4.48
  -3  -5 -15   34.52    5.85
   8  -8   7  972.98   36.36
   8  -8   7  966.59   37.28
  -8  -8  -7  960.71   40.56
   8   8   7  934.96   43.25
   8   6  10  229.14   12.40
   8  -6  10  209.95   11.49
  -8  -6 -10  223.91   13.61
   8  -6  10  239.79   11.81
 -14   0  11   -0.62    3.69
 -14   0  11    6.23    2.57
   6  -4 -17  693.74   29.42
  -6   4  17  643.83   27.82
 -15  -1   7  408.85   17.79
 -15   1   7  403.19   19.44
 -15   1   7  385.28   19.39
 -15  -1   7  431.22   19.37
  -8 -10   4   39.48    5.37
   8 -10  -4   38.16    5.99
  -8  10   4   34.15    6.02
   8  10  -4   30.45    4.56
 -12  -2  14   94.63    5.94
  12  -2 -14   71.51    6.62
 -12  -2  14   68.29    6.15
 -12   2  14   66.31    6.51
 -10   2  16   46.21    6.05
 -10  -2  16   52.20    4.88
  10  -2 -16   42.72    6.14
  12   6   3   -0.05    3.86
 -12  -6  -3    7.41    4.79
   7  -5 -16  304.67   15.27
  -7   5  16  335.05   17.94
  -7  -5  16  337.64   13.17
  13   5   2 1867.49   64.64
 -13  -5  -2 1847.14   73.79
  -2   2 -17  395.60   16.65
  -2  -2 -17  392.47   18.47
   2  -2  17  400.38   16.63
   2   2  17  375.60   18.27
  -3  -9  12  314.07   15.34
   3   9 -12  279.48   12.42
  -3   9  12  352.25   20.12
   3  -9 -12  376.12   17.89
 -14  -4   0  937.82   40.34
  14   4   0 1036.39   36.85
  11  -5 -13  489.48   25.88
 -11  -5  13  427.39   20.79
 -11   5  13  502.27   21.29
 -11  -5  13  507.58   21.70
   8 -10   0  687.62   25.41
  -8 -10   0  599.68   24.75
  -8  10   0  553.28   25.44
   8  10   0  578.70   26.99
  -7  -7 -10   90.20    7.26
   7  -7  10  103.35    7.02
   7  -7  10   87.08    6.25
   7   7  10   75.92    7.73
  12   4   6  680.60   29.62
 -12  -4  -6  660.05   31.04
 -13  -1  13  144.93    8.58
 -13  -1  13  130.51    6.85
 -13   1  13  141.19    7.00
 -13   1  13  146.87    8.57
 -15  -1   1  178.16    9.28
 -10  -8   9   58.74    5.53
  10   8  -9   44.74    4.40
  10  -8  -9   61.79    6.98
 -10   8   9   58.37    6.69
  -1  -5 -16 1787.87   68.51
   1  -5  16 1879.78   71.10
   1  -5  16 1649.12   67.54
   1   5  16 1814.12   69.61
  10  -4 -15 1450.43   57.77
 -10   4  15 1434.88   53.70
 -10  -4  15 1453.50   58.52
 -10  -4  15 1377.87   49.86
   9   1 -17  351.93   16.02
   9  -1 -17  337.57   15.57
  -9  -1  17  329.59   17.40
  -9   1  17  349.86   16.30
   0   0 -18  421.70   19.07
   0   0  18  415.09   21.26
  -5  11  -2    9.90    4.26
   5  11   2   10.66    4.00
   5 -11   2   10.94    5.40
  -5 -11  -2   11.18    4.26
  -6  10  -5   14.74    3.64
   6 -10   5   22.42    5.08
  -6 -10  -5    7.87    5.16
   6  10   5    9.32    4.08
   5  -3  15  588.89   26.83
  -5  -3 -15  586.30   24.75
   5   3  15  563.83   25.04
  -5   3 -15  584.64   24.01
  13  -3 -12   96.12    7.94
 -13   3  12   96.51    7.87
 -13  -3  12   96.21    8.09
 -13  -3  12   91.83    5.58
  -2 -10  10   40.71    5.84
  -2  10  10   52.95    7.77
   2 -10 -10   56.41    7.76
   2  10 -10   33.65    4.22
  -4  -2 -16    6.72    4.66
   4  -2  16    9.61    4.29
   4   2  16   11.41    5.46
  -4   2 -16   13.37    5.40
  14  -4  -8   76.59    7.46
 -14  -4   8   94.38    8.53
 -14   4   8  110.00    7.31
 -14  -4   8  113.66    6.75
  -1  11   7  265.49   14.87
   1  11  -7  215.63   10.74
   1 -11  -7  245.47   12.58
  -1 -11   7  228.45   13.46
   3 -11   5  519.22   23.19
  -3 -11  -5  493.76   23.07
  -3  11  -5  497.64   21.25
   7  -1  14 1457.49   58.77
   7   1  14 1411.23   52.52
  -7   1 -14 1421.11   54.23
  -7  -1 -14 1465.77   55.66
   1  -9 -12   53.88    6.62
  -1  -9  12   51.79    5.37
  -1  -9  12   58.35    6.90
  -1   9  12   45.69    7.52
   6  -8 -13  119.94    9.80
  -6  -8  13  131.40    9.26
  -6  -8  13  128.13    7.50
  -6   8  13  130.40    7.96
  10  -6 -13 2801.88  104.16
 -10   6  13 2826.84   97.55
 -10  -6  13 2696.50  101.61
 -10  -6  13 2634.39   90.20
  -9   1 -12 4560.70  151.40
   9  -1  12 4227.40  145.23
  -9  -1 -12 4501.87  156.06
   9   1  12 4063.02  148.80
   9  -5 -15  281.87   15.21
  -9   5  15  303.77   13.14
  -9  -5  15  243.56   13.59
  -7   7  14  148.42    9.64
  -7  -7  14  142.20    8.34
   7  -7 -14  147.86   10.51
   6   2 -18  307.35   13.99
   6  -2 -18  318.55   14.10
  -6   2  18  301.90   16.74
   5 -11  -5   31.62    5.68
  -5 -11   5   30.29    5.49
  -5  11   5   40.80    6.33
   3  -7 -15   19.67    4.11
  -3   7  15   15.38    6.13
  -3  -7  15   27.12    4.68
  -3  -7  15   22.27    5.94
   0   4  17  342.52   17.63
   0  -4 -17  358.18   17.49
   0  -4  17  359.29   16.35
   8  10  -5 2187.81   77.98
  -8  10   5 2345.14   87.88
  -8 -10   5 2133.59   80.45
   8 -10  -5 2412.18   84.92
  12   6 -10   79.92    4.64
 -12   6  10   56.42    6.61
 -12  -6  10   72.71    5.64
   9  -5  10   46.29    5.12
   9   5  10   63.15    6.65
   9  -5  10   34.04    3.33
  -9  -5 -10   62.77    6.05
  -4   6  16   17.17    4.36
   4  -6 -16   21.71    6.31
  -4  -6  16   12.20    5.47
  -4  -6  16   22.22    3.83
 -11  -5  -7    1.91    4.71
  11  -5   7    0.97    1.79
  11  -5   7    2.37    2.68
  11   5   7   -2.91    4.50
  -2  -6  16  898.33   39.46
   2  -6 -16  838.01   38.72
  -2  -6  16  932.77   31.54
   2 -10   9  313.19   15.08
  -2  10  -9  327.50   13.97
   5   7  12  488.91   22.58
   5  -7  12  456.35   21.53
   5  -7  12  506.06   20.97
  -5  -7 -12  489.12   22.20
  -7   1  18    0.98    4.36
   7   1 -18    5.81    5.53
  -7  -1  18   -1.13    4.68
   7  -1 -18   -3.40    5.43
  -3  -3  18  122.37    9.97
   3   3 -18  145.17    9.98
   3  -3 -18  130.82    8.90
  11   7 -10  374.68   17.68
 -11  -7  10  413.52   15.82
 -11   7  10  433.90   19.35
  11  -7 -10  434.01   20.25
 -15  -1   8   40.92    4.66
 -15  -1   8   40.31    5.54
 -15   1   8   32.55    4.79
 -15   1   8   33.20    4.12
   6   0  15   -3.76    4.91
  -6   0 -15   -2.41    5.38
   8  -4  12  619.86   24.44
   8   4  12  621.13   27.27
  -8  -4 -12  627.39   25.67
   8  -4  12  588.24   23.36
 -14  -2  -3   17.88    4.17
  14   2   3   20.37    2.83
  -9   9   8  127.51    9.28
   9   9  -8  149.35    8.49
   9  -9  -8  118.25    8.87
  -9  -9   8  128.25    7.62
 -12   0  -8 1579.86   60.72
  12   0   8 1570.61   56.30
   3  11  -7  345.77   14.78
  -3  11   7  381.63   19.18
  -3 -11   7  353.46   16.40
   3 -11  -7  366.61   15.53
   9   9   3   19.90    4.21
   9  -9   3   23.40    4.80
  -9  -9  -3   19.41    5.47
  -9   9  -3   19.01    3.75
 -10   0 -11    7.06    4.92
  10   0  11    3.09    4.63
  -8  10  -1   47.33    5.08
   8 -10   1   35.80    5.66
  -8 -10  -1   51.89    6.32
   8  10   1   41.53    5.26
   5   9   9   17.05    6.04
   5  -9   9   22.39    6.21
   5  -9   9   22.91    4.52
  -5  -9  -9   17.09    5.70
 -12   4  13    6.35    5.08
  12  -4 -13   -0.03    4.94
 -12  -4  13   13.20    5.27
 -12  -4  13   13.15    3.60
  13  -1   6    3.19    2.06
  13   1   6    5.51    3.37
 -13  -1  -6    7.51    3.40
 -13   1  -6    0.90    2.30
  13   3   5   67.65    6.03
 -13  -3  -5   82.19    6.59
  -5  -5 -14  809.09   31.45
   5  -5  14  708.98   31.84
   5  -5  14  815.65   34.24
   5   5  14  791.40   34.82
   0  10  10    1.37    4.47
   0 -10 -10    1.73    5.49
   0  10 -10    3.11    3.39
   0 -10  10    7.54    5.10
  -8   2 -13 4716.84  164.16
   8  -2  13 4772.95  157.76
  -8  -2 -13 4947.24  171.63
   8   2  13 4697.26  164.51
  11   7   4  121.59    7.81
 -11  -7  -4   99.29    7.69
  11  -7   4  102.93    6.82
  11  -7   4   95.39    5.49
 -11   3  15  253.74   10.92
 -11  -3  15  275.45   14.35
  11  -3 -15  244.12   12.99
  -2  -6 -15  380.65   18.83
   2  -6  15  366.44   14.46
   2  -6  15  362.13   16.78
   2   6  15  377.43   19.49
 -14  -2  11 1308.79   51.37
 -14   2  11 1330.72   51.20
 -14   2  11 1495.70   51.24
 -14  -2  11 1388.24   51.68
  -1  -7  15  677.08   26.47
  -1  -7  15  604.98   23.14
  -4  10  10  124.50    9.69
   4 -10 -10  121.69    8.24
  -4 -10  10   98.11    7.14
   4  10 -10   90.64    6.62
   8  -8 -12  588.91   28.30
  -8   8  12  603.21   26.33
  -8  -8  12  529.75   20.09
   8   8 -12  495.15   19.63
   0 -12   0   18.86    6.19
   0  12   0   11.12    5.49
  -5  -3  18    6.18    3.48
  -5  -3  18   20.48    4.93
   5  -3 -18   30.27    6.35
  -5   3  18   18.16    4.85
  -3  -5  17   -0.76    2.55
  -3  -5  17    4.94    4.75
   3  -5 -17    4.97    5.44
 -15  -1   0  126.10    7.33
  15   1   0  121.47    5.64
  10   8   4   -0.33    4.55
  10  -8   4    5.17    4.12
  10  -8   4    1.49    4.05
 -10  -8  -4    8.59    4.76
 -13  -5  10  344.00   14.16
 -13   5  10  367.71   18.56
 -13  -5  10  357.43   16.47
  13  -5 -10  358.27   19.87
   0 -12  -1   25.58    6.33
   0 -12   1   22.90    5.74
   0  12  -1   31.04    4.03
   0  12   1   20.81    5.65
 -15  -3   4  262.21   12.37
  15   3  -4  257.88   10.70
   5  11   3  251.93   13.96
  -5  11  -3  242.31   14.47
   5 -11   3  267.01   14.06
  -5 -11  -3  265.86   14.20
 -14  -4  -1  707.43   30.90
  14   4   1  718.87   29.02
  -5  -7  15  378.54   20.81
   5  -7 -15  353.10   18.34
  -5   7  15  364.36   19.76
  -5  -7  15  361.10   14.64
   1  11   7  295.69   15.55
  -1  11  -7  305.81   14.13
   1 -11   7  291.40   15.32
  -1 -11  -7  275.92   14.95
  -8  10   6  861.96   38.53
   8  10  -6  942.63   35.38
  -8 -10   6  865.54   34.33
   8 -10  -6  815.10   35.27
  -6  -4 -14  443.71   18.97
   6  -4  14  415.18   17.27
   6  -4  14  436.86   19.94
   6   4  14  406.10   20.71
 -15   3   5  475.58   21.43
 -15  -3   5  494.21   23.49
 -15   3   5  492.77   20.33
  -3  -1 -17  711.17   34.73
   3  -1  17  697.35   30.95
   3   1  17  651.86   33.74
  -3   1 -17  726.22   29.33
   5   9 -12  150.73    7.66
  -5  -9  12  162.55    8.22
   5  -9 -12  139.20   12.18
  -5   9  12  133.46   10.36
   6 -10  -9 2063.21   76.75
  -6  10   9 2171.95   75.82
  -6 -10   9 1897.18   72.69
   0  -2 -18  247.34   12.15
   0  -2  18  230.37   10.96
   0   2  18  218.00   15.62
   0   2 -18  235.61   12.31
  -2  -8  14   17.69    4.38
   2  -8 -14    4.47    6.69
  -2  -8  14   22.76    6.16
  -2   8  14    3.95    5.87
   6  -8  10  357.09   17.59
   6   8  10  332.05   18.76
  -6  -8 -10  349.98   17.01
   6  -8  10  334.02   13.92
  15   3  -3  247.07    9.79
 -15  -3   3  241.41   12.79
  -4  -6 -14  331.69   16.12
   4   6  14  334.63   18.12
   4  -6  14  311.32   14.92
   4  -6  14  337.06   15.75
 -14   4   9  460.24   20.82
 -14  -4   9  467.07   23.38
 -14  -4   9  408.22   20.56
  14  -4  -9  435.56   22.43
   5 -11  -6   10.02    6.26
  -5 -11   6   10.58    5.26
  -5  11   6    2.70    6.09
  11  -3   9  411.51   20.66
  11  -3   9  460.15   16.97
  11   3   9  444.03   20.86
 -11  -3  -9  444.59   21.88
  -8  -6  15   58.94    7.00
  -8  -6  15   96.62    5.69
   8  -6 -15   82.30    8.04
  -8   6  15   81.42    7.70
  -7   9  -7  367.11   15.86
  -7  -9  -7  345.55   18.93
   7  -9   7  362.16   15.42
   7   9   7  339.34   20.35
  -9   7  13  134.13    9.99
   9  -7 -13  140.27   10.71
  -9  -7  13  163.79   10.69
  -9  -7  13  180.62    8.37
 -12   0  15   -3.69    4.14
 -12   0  15    3.65    2.98
   0 -12   2   87.60    7.77
   0 -12  -2   82.79    8.05
   0  12  -2   96.03    7.00
   0  12   2   89.17    8.23
   4 -10   8   12.06    4.75
  -4 -10  -8   12.11    5.99
  -4  10  -8   13.61    3.24
   4  10   8   13.07    6.00
 -15  -3   6   22.69    3.68
 -15   3   6   12.57    3.56
 -15   3   6   13.89    2.58
 -15  -3   6   19.69    4.52
   4  -8 -14  330.96   16.87
  -4   8  14  351.14   16.43
  -4  -8  14  339.53   16.77
  -4  -8  14  293.56   14.24
  13   5   3  647.06   28.28
 -13  -5  -3  649.95   27.65
  -9  -7  -8 1746.86   64.47
   9  -7   8 1782.57   62.35
   9  -7   8 1688.60   61.44
   9   7   8 1720.24   64.05
  -5  -5  17  489.11   18.39
  -5  -5  17  502.55   21.31
   5  -5 -17  515.20   22.16
  -5   5  17  470.12   19.50
   7  -9 -11  287.47   18.79
  -7  -9  11  285.11   12.88
  -7   9  11  284.17   17.87
   7   9 -11  308.86   12.69
 -12  -6  -4   19.81    5.11
  12   6   4   31.52    4.50
  -1  -3  18    8.04    3.21
   1   3 -18   10.41    4.95
  -1   3  18   11.84    5.12
   1  -3 -18   12.61    5.51
   8 -10   2  336.62   15.27
  -8 -10  -2  289.06   15.37
   8  10   2  305.17   15.75
  -8  10  -2  319.08   16.72
 -14   0  12    8.17    4.84
 -14   0  12   18.25    3.37
  -2  -8 -13    9.12    5.60
   2  -8  13   19.99    4.43
   2   8  13   12.25    4.87
   2  -8  13   16.13    5.69
 -15   1   9   21.94    3.26
 -15   1   9   23.26    4.77
 -15  -1   9   29.85    5.17
 -15  -1   9   22.42    3.67
  -2  12   1  128.68    9.10
  -2 -12   1  152.10    9.85
   2 -12  -1  115.34    9.40
   2  12  -1  141.27    8.50
  11  -1 -16   12.20    6.96
 -11   1  16    3.99    4.78
 -11  -1  16   10.94    3.49
 -11  -1  16   17.77    4.94
  15   3  -2 2591.92   86.87
 -15  -3   2 2567.66   89.45
   2 -12   0 1027.63   42.99
   2  12   0 1063.92   40.22
  -2  12   0 1099.21   41.97
  -2 -12   0 1021.40   41.26
   8   0 -18  262.42   13.42
  -8   0  18  249.55   13.31
  10  -8 -10  285.96   18.90
 -10   8  10  336.86   18.24
 -10  -8  10  334.97   14.03
  10   8 -10  371.01   15.53
   6  -2  15   32.62    4.51
  -6  -2 -15   37.44    5.80
  -6   2 -15   25.47    5.57
   6   2  15   39.55    4.57
   3 -11   6   16.21    4.95
  -3  11  -6   16.02    4.35
  12   2   8   21.67    5.05
 -12  -2  -8   24.83    5.27
  12  -2   8   31.45    4.05
  -6   6  16    7.53    6.30
  -6  -6  16   35.19    6.03
   6  -6 -16    9.34    6.32
  -6  -6  16   35.00    4.53
  10  -6   8   39.91    4.36
  10   6   8   50.10    6.72
 -10  -6  -8   37.26    6.80
  10  -6   8   41.74    3.72
  -1   1 -18  404.21   20.74
   1   1  18  383.14   18.94
   1  -1  18  384.92   20.86
  -1  -1 -18  391.51   16.19
 -10   2 -11  593.32   26.07
  10   2  11  534.24   26.10
  10  -2  11  518.01   24.14
 -10  -2 -11  556.57   25.54
  -1  -9 -12  189.69   12.82
   1   9  12  214.95   14.10
   1  -9  12  193.18   13.18
   1  -9  12  213.75   11.31
  -1  -5  17  313.19   14.36
  -1  -5  17  307.92   13.27
  -1   5  17  315.48   17.30
   1  -5 -17  324.92   16.87
   2 -12  -2  133.04   10.20
   2  12  -2  130.59    7.63
  -2  12   2  159.00   10.14
  -2 -12   2  122.75    8.97
  -6 -10  -6  288.12   15.39
  -6  10  -6  272.39   11.98
   6 -10   6  289.45   13.61
   6  10   6  299.54   15.48
   0  -6  16 2695.18   93.11
   0  -6 -16 2603.68   94.59
   0   6  16 2749.50  101.53
   0  -6  16 2616.26   90.56
   3   9  11  811.93   35.47
   3  -9  11  736.46   34.92
   3  -9  11  901.27   33.95
  -3  -9 -11  726.98   33.61
  -2 -12  -1  940.32   40.58
   2  12   1  888.95   37.83
  -2  12  -1  918.58   36.35
   2 -12   1  932.11   35.31
  10  -4  10    9.48    2.63
  10  -4  10    7.45    4.01
  10   4  10   17.21    5.45
 -10  -4 -10   13.59    4.89
  -1 -11   8 1435.04   53.62
  -1  11   8 1444.93   57.62
   1 -11  -8 1424.40   53.26
   1  11  -8 1423.92   53.05
   5  -1  16  617.63   27.37
  -5  -1 -16  657.52   29.10
  -5   1 -16  632.26   26.40
   5   1  16  622.00   29.34
 -15  -3   7  212.56   12.25
 -15   3   7  208.99   11.57
 -15  -3   7  209.12    9.31
 -15   3   7  213.95   11.19
   0  12   3    7.20    6.19
   0 -12   3   13.45    5.71
   0 -12  -3    8.00    6.69
   0  12  -3   12.72    4.80
  10   0 -17    9.45    6.90
 -10   0  17    5.04    4.73
   9   9  -9  436.91   19.11
   9  -9  -9  494.25   26.12
  -9  -9   9  471.79   18.46
  -9   9   9  532.33   25.05
 -12  -6  11  362.07   20.29
 -12   6  11  382.42   16.98
  12  -6 -11  361.94   19.50
 -12  -6  11  377.13   14.86
   8  -8   8  709.41   31.51
   8  -8   8  768.05   29.53
  -8  -8  -8  767.73   29.71
   8   8   8  736.68   32.79
  15   1   1  366.57   14.03
 -15  -1  -1  377.56   18.41
   9   9   4   19.51    5.58
  -9   9  -4    5.15    2.62
  -9  -9  -4   22.27    5.69
   9  -9   4   16.99    4.33
  11  -1  10   38.66    5.12
 -11  -1 -10   54.75    6.09
  11   1  10   50.31    5.45
 -11   1 -10   30.90    4.83
  -8 -10   7 1094.80   42.69
   8 -10  -7 1102.12   45.58
  -8  10   7 1077.19   47.00
   8  10  -7 1079.48   39.97
  -4  -8 -12   65.98    7.74
   4   8  12   66.53    8.11
   4  -8  12   76.11    5.79
   4  -8  12   74.30    7.72
  -3 -11   8   41.67    5.94
  -3  11   8   33.35    5.63
   3 -11  -8   36.58    6.86
   3  11  -8   38.00    4.65
   5 -11   4   48.83    5.74
  -5  11  -4   44.61    5.40
   5  11   4   39.93    6.37
  -5 -11  -4   29.59    6.46
   4   0 -19    0.45    5.69
  -4   0  19   -1.06    3.53
 -13  -3  13  305.98   15.30
  13  -3 -13  289.65   14.57
 -13  -3  13  318.67   13.82
 -13   3  13  332.47   15.97
 -15  -3   1 1497.43   55.02
  15   3  -1 1487.79   51.25
   2 -12  -3   65.53    8.18
  -2 -12   3   69.48    6.98
  -2  12   3   77.30    7.99
   2  12  -3   45.71    6.18
  -9  -3  17   36.88    4.20
  -9  -3  17   37.39    5.98
   9  -3 -17   31.32    6.04
  -9   3  17   19.99    4.56
  11  -7 -11 1332.53   52.54
 -11   7  11 1449.06   52.90
 -11  -7  11 1333.81   50.83
  11   7 -11 1309.75   44.38
  14   4   2 1269.06   45.30
 -14  -4  -2 1222.60   51.81
   2  12   2  168.36    9.83
  -2  12  -2  149.23   10.75
  -2 -12  -2  168.27   12.35
   2 -12   2  153.84    9.85
  14   2   4  582.73   23.30
 -14  -2  -4  564.20   27.48
   0  -8 -14  111.33    9.57
   0  -8  14   89.77    9.04
   0  -8  14  138.57    7.88
  -8   4  17   23.00    5.83
  -8  -4  17   25.14    5.41
   8  -4 -17   19.71    6.21
  -8  -4  17   42.44    4.51
  -7  -3 -14  219.02   15.24
   7  -3  14  224.08   11.86
  -7   3 -14  203.03   11.93
   7   3  14  208.77   12.67
  12  -4   7  367.88   14.49
 -12  -4  -7  417.09   19.00
  12  -4   7  420.50   15.29
  12   4   7  411.82   21.32
 -13  -1  14 1539.76   52.34
 -13   1  14 1379.72   53.89
 -13  -1  14 1324.86   51.20
  -9  -3 -12  726.96   32.19
   9   3  12  671.16   30.58
   9  -3  12  735.56   32.16
  12  -2 -15   42.21    6.12
 -12  -2  15   48.46    5.98
 -12   2  15   51.01    5.71
 -12  -2  15   69.35    4.71
   4  -4 -18  150.15    9.60
  -4  -4  18  178.12   10.77
   5  11  -7   18.31    4.42
   5 -11  -7   11.28    6.32
  -5  11   7    1.46    5.75
  -5 -11   7    9.77    3.83
 -11   5  14   75.14    7.77
  11  -5 -14   77.90    9.35
 -11  -5  14   98.31    8.05
 -11  -5  14   72.58    6.22
   2 -10 -11  922.16   39.23
  -2 -10  11  952.59   37.30
  -2  10  11  997.44   43.66
   2  10 -11  918.16   34.20
   3   1 -19 2887.22  100.46
  -3   1  19 2636.26  104.38
   3  -1 -19 2929.07   94.40
  -3  -1  19 2698.80   98.87
  14  -4 -10   76.20    7.94
 -14  -4  10   76.50    7.39
 -14   4  10   83.76    6.81
  11  -7   5  154.74    8.17
 -11  -7  -5  144.96   10.68
  11  -7   5  169.12    8.13
  11   7   5  154.99   10.29
   3  -7  14  246.61   12.00
   3   7  14  269.84   16.54
  -3  -7 -14  265.88   14.82
   3  -7  14  310.58   15.57
 -13  -5  11  133.68   11.08
 -13   5  11  126.52    8.82
 -13  -5  11  127.84    6.98
  13  -5 -11  108.68    8.22
 -14  -2  12   34.76    4.48
 -14   2  12   45.16    3.85
 -14   2  12   34.48    4.50
 -14  -2  12   34.93    6.03
   2   0 -19   -0.70    4.61
  -2   0  19    5.22    5.16
  -8  10  -3    8.90    4.04
  -8 -10  -3   14.71    6.07
   8  10   3    3.28    3.73
   8 -10   3    5.01    4.76
   7  -3 -18   48.77    6.76
  -7   3  18   25.09    5.96
  -7  -3  18   18.69    3.73
  -7 -11   2   31.22    5.02
   7 -11  -2   22.53    6.42
   7  11  -2   38.15    5.45
  -7  11   2   27.61    6.26
  -8  -2  18  579.82   23.54
   8  -2 -18  584.10   23.86
  -8  -2  18  547.09   29.74
  -8   2  18  553.41   23.09
  10  -8   5  131.66    8.57
  10   8   5  134.95    8.65
 -10  -8  -5  125.49    9.88
  10  -8   5  124.07    7.81
 -15  -3   8  299.53   17.13
 -15   3   8  377.39   16.66
 -15   3   8  312.02   14.44
 -15  -3   8  371.87   19.25
 -12  -8   3    8.17    5.10
  12  -8  -3   10.03    4.28
 -12   8   3    6.49    3.75
  12   8  -3    6.95    3.79
 -13   7   4  612.46   29.73
  13  -7  -4  599.24   24.24
 -13  -7   4  589.51   25.09
  13   7  -4  642.21   23.80
   3  -9 -13   26.46    7.15
  -3   9  13   40.56    7.83
  -3  -9  13   43.52    7.79
 -10  -6  14  617.62   27.60
 -10  -6  14  592.54   23.53
  10  -6 -14  580.01   27.80
 -10   6  14  564.69   26.22
   2  -4 -18  549.87   24.35
  -2  -4  18  636.85   21.95
  -2   4  18  571.97   27.40
  -2  -4  18  535.21   29.23
   8  -6  11  113.72    7.16
   8  -6  11  114.37    7.98
   8   6  11  130.55   10.26
  -8  -6 -11  133.56    8.92
 -12  -8   4  248.17   12.75
  12  -8  -4  263.21   15.84
 -12   8   4  259.54   14.71
  12   8  -4  264.15   11.20
   5  -1 -19   35.09    6.01
   7  11  -1  632.70   26.69
  -7  11   1  661.73   27.85
   7 -11  -1  746.43   31.04
  -7 -11   1  658.60   26.53
  13   7  -3   94.71    6.03
 -13  -7   3   79.52    7.73
 -13   7   3   73.52    5.00
   2  10  10  240.04   14.24
  -2 -10 -10  195.95   13.13
  -2  10 -10  252.48   11.42
   2 -10  10  257.29   12.87
   0  12  -4  160.32   11.06
   0 -12   4  167.33   10.06
   0 -12  -4  156.96   11.45
   0  12   4  172.37   11.86
  -7  11   3   66.23    7.25
   7  11  -3   79.90    5.34
   7 -11  -3   54.37    6.72
  -7 -11   3   59.44    5.10
 -15   1  10  652.25   26.87
 -15  -1  10  644.21   25.70
 -15  -1  10  656.97   25.53
 -15   1  10  695.70   25.94
  13   3   6  495.69   22.27
 -13  -3  -6  509.92   23.26
   1   7  15  173.86   11.70
   1  -7  15  142.24    9.07
   1  -7  15  188.69   11.47
  -1  -7 -15  164.19   11.10
  11   5   8    9.11    5.32
 -11  -5  -8    2.29    5.44
  11  -5   8    3.51    2.37
  11  -5   8    4.77    3.28
  -1  11  -8 1607.12   53.23
  -1 -11  -8 1471.47   57.04
   1 -11   8 1536.68   58.57
   1  11   8 1590.41   65.29
   6  -6  13  379.69   15.34
   6   6  13  333.19   19.09
  -6  -6 -13  339.12   16.51
  12   8  -2   64.28    5.27
 -12  -8   2   55.84    4.91
  12  -8  -2   38.37    5.07
 -12   8   2   60.04    5.42
  13   7  -5  536.68   19.50
 -13   7   5  524.82   22.66
 -13  -7   5  503.89   20.33
  13  -7  -5  499.45   20.97
  -2  12   4  451.17   22.54
   2  12  -4  416.11   19.35
  -2 -12   4  450.71   18.99
   2 -12  -4  456.46   22.07
   7  -7  11  391.16   15.87
  -7  -7 -11  345.57   19.20
   7  -7  11  364.18   17.17
   7   7  11  379.34   19.17
  -6  -8  14  975.09   42.40
   6  -8 -14  885.53   38.75
  -6   8  14  928.27   35.88
  -6  -8  14  849.47   35.17
  -6  10  10  288.82   15.31
   6 -10 -10  280.11   17.26
  -6 -10  10  282.88   13.21
 -12   8   5  263.69   14.31
  12  -8  -5  204.34   15.24
  12   8  -5  285.78   12.43
 -12  -8   5  277.19   14.47
 -13  -7   2   82.89    7.72
  13  -7  -2   94.07    5.29
  13   7  -2   95.69    7.01
 -13   7   2   84.71    4.87
   7  -5  13  226.01   12.93
   7  -5  13  206.56   10.44
   7   5  13  204.91   14.19
  -7  -5 -13  247.22   11.91
   2 -12   3  184.62    9.11
  -2 -12  -3  183.72   11.20
  -2  12  -3  169.71    9.45
   2  12   3  171.17   10.97
  12  -4 -14   99.98    8.56
 -12  -4  14   88.84    7.41
 -12  -4  14  120.85    7.33
 -12   4  14   98.29    7.75
 -10  -2  17  879.64   34.82
  10  -2 -17  929.24   40.43
 -10   2  17  931.03   39.90
 -10  -2  17  946.20   36.00
  13   1   7 1171.20   45.28
 -13   1  -7 1193.69   42.85
  13  -1   7 1134.45   46.49
 -13  -1  -7 1155.96   53.15
  -1   9  13  138.42   12.31
  -1  -9  13  140.43   10.68
  -1  -9  13  139.80    7.92
   1  -9 -13  112.91    9.07
 -10  -4  16   72.80    5.66
 -10  -4  16   79.64    7.21
 -10   4  16   64.69    6.54
  10  -4 -16   50.56    7.24
  15   3   0 1407.14   48.55
 -15  -3   0 1354.86   57.47
   4 -10 -11 1242.16   49.80
  -4 -10  11 1264.60   46.73
  -4  10  11 1314.06   51.42
   4  10 -11 1304.51   49.31
  13   5   4   18.03    4.38
 -13  -5  -4   12.04    4.87
  -7  11   0    7.67    5.19
   7 -11   0    7.79    4.10
   7  11   0   32.15    5.40
  -7 -11   0   19.74    4.88
  -6   0  19   11.16    3.66
   6   0 -19    9.66    5.51
  -7 -11   4  441.62   18.42
  -7  11   4  505.19   25.01
   7 -11  -4  542.29   24.60
   7  11  -4  428.39   20.68
   2   0  18  232.45   13.85
  -2   0 -18  257.96   13.44
   7  -7 -15  438.73   19.63
  -7   7  15  409.01   20.30
  -7  -7  15  437.95   17.61
   4   0  17   10.00    5.38
  -4   0 -17    7.71    5.46
 -14   0  -5   37.36    4.13
  14   0   5   29.05    2.96
  -5  -9 -10  521.61   23.65
   5  -9  10  445.62   20.12
   5  -9  10  497.54   28.57
   5   9  10  470.15   25.01
   2  -4  17  316.34   14.69
  -2  -4 -17  327.22   16.53
   2   4  17  280.30   14.15
   0 -10  11   24.22    5.38
   0  10  11   18.89    5.31
   0  10 -11   21.40    2.85
   0 -10 -11   21.48    6.25
  -4  -2  19 1164.79   54.04
   4   2 -19 1203.49   45.86
  -9   5  16  209.31   12.89
  -9  -5  16  231.33   13.28
  -9  -5  16  174.63    9.22
   9  -5 -16  233.41   14.92
   8  -8 -13   20.50    6.68
  -8  -8  13   46.21    5.07
  -8  -8  13   45.61    7.05
  -8   8  13   18.88    6.36
   3  -3  17    7.29    4.81
  -3  -3 -17    8.62    5.78
  -3   3 -17    1.14    5.02
   3   3  17   11.55    5.80
  -7   5  17  119.11    8.85
  -7  -5  17  125.18    5.81
   7  -5 -17   93.74    9.29
  -8  10   8  387.80   18.15
   8 -10  -8  332.13   17.98
   8  10  -8  412.17   15.39
  -8 -10   8  378.27   16.96
 -12  -6  -5  156.39   11.24
  12   6   5  158.26   10.54
 -12   8   1    9.37    3.07
  12   8  -1   34.53    4.80
 -12  -8   1   37.81    6.16
  12  -8  -1   14.89    3.79
 -13  -7   6 1862.51   75.84
  13   7  -6 1837.90   64.36
  13  -7  -6 1886.43   67.15
 -13   7   6 2048.56   72.04
 -15  -1  -2   41.25    5.07
  15   1   2   45.87    2.93
  12   0   9    9.15    4.20
 -12   0  -9    0.17    4.51
   3 -11   7   61.18    5.91
  -3 -11  -7   49.32    6.10
  -3  11  -7   64.26    5.95
   4  -4  16  616.20   22.07
  -4  -4 -16  592.80   26.65
   4  -4  16  559.44   25.21
   4   4  16  605.09   27.38
   9  -5  11  883.25   34.87
   9  -5  11  941.51   38.19
   9   5  11  864.98   39.60
  -9  -5 -11  955.97   38.36
   8   0  14  174.73   10.93
  -8   0 -14  162.87   11.32
 -10  -8  11   18.79    3.44
 -10   8  11   24.38    7.09
  10   8 -11   11.67    3.27
  10  -8 -11   23.50    7.07
  -6   4  18  250.28   14.55
   6  -4 -18  284.88   14.60
  -4 -12   1  803.39   34.46
  -4  12   1  892.05   35.69
   4 -12  -1  947.87   41.93
   7  -9   8   90.35    7.97
  -7  -9  -8   80.19    8.45
   7  -9   8   82.56    6.45
   7   9   8   69.24    8.01
 -12   8   6  201.72   12.72
 -12  -8   6  180.48    9.39
  12   8  -6  162.36    8.27
  12  -8  -6  181.84   13.21
 -13  -7   1    4.25    5.01
  13   7  -1    4.90    3.80
 -13   7   1    3.38    1.25
  11   9  -3  282.26   12.96
 -11  -9   3  259.82   15.17
 -11   9   3  299.55   15.02
  11  -9  -3  284.61   16.09
  -3  -5 -16   67.47    7.34
   3  -5  16   65.23    7.10
   3   5  16   88.39    8.50
 -14   0  13    7.59    3.11
 -14   0  13    3.29    4.53
   5  11   5  216.27   12.97
  -5 -11  -5  260.12   12.92
  -5  11  -5  218.98   11.05
   5 -11   5  251.57   10.99
  -4  12   2 1899.92   63.70
   4 -12  -2 1731.09   72.03
  -4 -12   2 1672.73   65.62
   4  12  -2 1757.58   62.66
  14   6  -4  153.05    8.73
 -14  -6   4  135.80    8.09
 -14   6   4  133.72    7.82
  14  -6  -4  130.01    6.56
   9   1 -18    9.96    5.69
   9  -1 -18    3.07    5.77
  -9  -1  18    7.22    5.28
  -9   1  18    1.69    5.51
  -9  -9  10   18.72    5.33
   9   9 -10   28.59    4.03
   9  -9 -10    4.91    6.12
  -9   9  10    8.91    6.17
   1   1 -19   80.98    8.41
  -1   1  19   61.96    7.00
   1  -1 -19   82.29    7.11
  -1  -1  19   67.47    5.81
   4 -12   0 1348.34   55.13
  -4  12   0 1348.01   49.57
  -4 -12   0 1182.77   46.49
 -16   0   4  845.84   30.30
 -16   0   4  854.33   32.74
  11   9  -4   13.31    2.79
 -11   9   4    8.96    4.94
  11  -9  -4    1.32    5.30
 -11  -9   4   15.10    5.23
 -16   0   5   43.73    4.53
 -16   0   5   37.20    5.30
  -4  10  -9 2155.68   74.67
  -4 -10  -9 2320.08   86.01
   4 -10   9 2167.81   73.93
   4  10   9 2259.43   82.94
   5  -7  13   32.85    4.66
   5  -7  13   57.51    5.94
   5   7  13   51.56    8.07
  -5  -7 -13   43.99    7.52
  -7  11  -1  730.75   33.23
   7 -11   1  834.33   32.28
  -7 -11  -1  696.68   33.02
   7  11   1  705.11   33.28
  11  -9  -2  164.19   10.51
 -11   9   2  182.06    9.78
  11   9  -2  173.89    9.66
 -11  -9   2  153.02    9.05
 -14  -6   3   10.37    3.76
  14   6  -3   11.26    3.48
  -9  -9  -5  178.47   11.86
   9  -9   5  190.44    9.21
  -9   9  -5  201.80    9.14
   9   9   5  180.11   12.42
   7  -9 -12   23.49    7.12
  -7  -9  12   26.43    5.20
   7   9 -12   28.55    4.02
  -7   9  12   22.19    7.06
  -2   2  19  783.66   33.59
   2   2 -19  773.15   35.36
  -2  -2  19  781.73   35.39
   2  -2 -19  769.79   30.54
  -3  -7  16 1362.06   54.21
  -3   7  16 1389.20   56.87
  -3  -7  16 1380.42   48.36
   3  -7 -16 1300.58   51.55
  -6 -10  -7   45.05    6.33
   6  10   7   44.87    7.10
  -6  10  -7   68.30    4.71
   6 -10   7   52.09    5.63
 -15   3   9  370.44   22.36
 -15   3   9  439.39   16.81
 -15  -3   9  441.23   18.22
 -15  -3   9  365.10   20.70
  14   6  -5  785.17   27.38
 -14  -6   5  760.73   29.49
  14  -6  -5  785.28   30.49
 -14   6   5  786.93   30.62
 -11   3  16 3042.27  105.30
  11  -3 -16 2992.29  111.79
 -11  -3  16 2984.49  107.71
 -11  -3  16 3071.39  109.16
  -7  11   5  130.28   10.95
   7 -11  -5  175.10   11.07
   7  11  -5  163.48    8.15
  -7 -11   5  162.84    9.82
   9   1  13  722.53   31.13
   9  -1  13  699.82   27.12
  -9   1 -13  773.24   33.20
  -9  -1 -13  746.85   32.90
  -5  -9  13  216.77    9.50
  -5  -9  13  225.10   15.10
  -5   9  13  247.55   14.68
   5  -9 -13  237.63   13.53
  -1  11   9  587.76   26.70
  -1 -11   9  489.45   20.20
   1 -11  -9  613.67   29.10
   1  11  -9  437.94   18.49
 -14  -4  -3  533.98   25.13
  14   4   3  568.84   24.11
   0 -12  -5   46.93    7.33
   0  12  -5   36.14    5.24
   0 -12   5   50.82    6.27
   0  12   5   58.58    6.39
   2 -12  -5   52.01    7.63
  -2  12   5   33.53    6.66
  -2 -12   5   44.27    4.51
   2  12  -5   35.49    5.28
   5  11  -8  831.66   31.17
  -5  11   8  888.70   38.58
  -5 -11   8  800.83   35.35
   5 -11  -8  856.88   40.46
 -16   0   3   34.68    4.31
 -16   0   3   40.89    4.12
   1  -3  18    0.30    5.17
  -1  -3 -18   17.80    5.67
  -1   3 -18    6.92    4.94
   1   3  18   15.91    5.79
 -16   0   6  944.80   37.46
 -16   0   6  942.57   40.18
  -9  -7  14  305.81   17.53
  -9  -7  14  340.94   13.78
  -9   7  14  297.41   16.44
   9  -7 -14  327.44   19.18
  -4 -12   3 1582.72   57.42
   4  12  -3 1558.75   61.56
   4 -12  -3 1678.54   65.74
  -4  12   3 1647.61   64.45
 -12  -6  12 1640.96   64.62
  12  -6 -12 1719.20   71.46
 -12  -6  12 1894.44   66.45
 -12   6  12 1876.88   69.85
   3 -11  -9   70.85    9.39
   3  11  -9   56.70    5.60
  -3 -11   9   55.05    5.29
  -3  11   9   90.41    9.16
   4  -6 -17   47.20    7.29
  -4  -6  17   42.54    5.06
  -4   6  17   55.10    7.61
  -4  -6  17   64.53    7.42
  11   9  -5  661.44   26.62
 -11  -9   5  678.20   26.57
 -11   9   5  689.47   32.08
  11  -9  -5  721.14   31.69
   2 -12   4   19.70    4.73
  -2 -12  -4   20.22    7.01
  -2  12  -4   17.19    4.76
   2  12   4   22.74    6.12
   8 -10   4  590.08   25.10
  -8  10  -4  595.09   25.23
  -8 -10  -4  595.43   28.72
   8  10   4  628.05   28.30
   9  -7   9  531.59   25.40
  -9  -7  -9  557.09   27.30
   9  -7   9  533.37   21.98
   9   7   9  510.90   23.54
 -10   0 -12   26.84    5.06
  10   0  12   33.91    5.76
 -14  -6   2  361.44   20.17
  14   6  -2  407.91   16.32
   1  -5  17  583.90   25.93
   1   5  17  569.39   26.17
  -1  -5 -17  548.47   28.04
  -4 -12  -1   21.09    4.85
  -4  12  -1   30.80    5.97
   4 -12   1   32.98    6.54
 -12  -8   0 3028.79  108.66
  12   8   0 2917.76  101.29
 -12   8   0 2955.09  105.10
  12  -8   0 3011.68  105.39
   8   4  13   -1.99    6.05
  -8  -4 -13   -3.39    4.83
   8  -4  13    2.99    4.49
   8  -4  13   -0.03    3.26
  13  -7  -7  190.53   11.16
 -13   7   7  178.98   11.55
 -13  -7   7  198.90   10.68
  13   7  -7  197.76    8.54
  -6  -8 -11   23.99    4.88
   6  -8  11   17.40    4.25
   6  -8  11   16.29    6.23
   6   8  11   17.68    6.71
   7  -1  15  293.50   14.07
   7   1  15  278.50   17.69
  -7   1 -15  291.14   15.31
  -7  -1 -15  315.52   14.98
  11  -9  -1  685.95   32.23
 -11  -9   1  699.35   28.11
  11   9  -1  739.74   27.08
 -11   9   1  722.00   31.36
 -14  -4  11  723.28   32.81
  14  -4 -11  779.54   35.95
 -14  -4  11  791.95   34.77
 -14   4  11  770.84   32.48
  -5   3 -16  190.93   11.60
  -5  -3 -16  186.21   11.58
   5   3  16  195.38   12.31
   5  -3  16  192.13    9.46
  14  -6  -6 1457.10   56.68
 -14   6   6 1491.69   54.47
 -14  -6   6 1523.43   55.30
  14   6  -6 1518.00   50.72
   2  -6 -17  638.66   30.86
  -2  -6  17  661.91   29.62
  -2  -6  17  743.21   25.99
  15   3   1  315.89   13.81
 -15  -3  -1  319.06   16.25
   6  -2 -19   79.69    7.65
   6   2 -19   88.26    7.30
  -6   2  19   74.17    6.20
  11  -3  10 2952.85   99.30
  11   3  10 2858.83  109.80
  11  -3  10 2926.43  103.98
 -11  -3 -10 2989.29  115.85
   2  -2  18  203.68   12.26
  -2  -2 -18  183.48   10.26
  -2   2 -18  185.15   10.46
   2   2  18  208.04   13.41
 -12   8   7  160.76   10.40
 -12  -8   7  191.42    9.45
  12  -8  -7  124.21   11.73
 -11   7  12   22.88    6.92
  11  -7 -12   24.78    7.21
  13   7   0  283.39   11.98
 -13  -7   0  276.67   14.02
  -4  -2 -17 3132.32  114.49
   4   2  17 2801.37  103.70
  -4   2 -17 3038.83  108.90
   4  -2  17 2898.28  100.62
 -15  -1  11   16.91    5.82
 -15   1  11   21.25    3.89
 -15  -1  11   14.54    3.47
 -15   1  11   17.56    4.68
 -14  -2  -5    1.79    3.60
  14   2   5    6.65    2.94
 -16   0   2  842.27   29.76
 -16   0   2  893.68   31.59
  10   6   9  552.80   24.83
 -10  -6  -9  590.11   28.11
  10  -6   9  581.98   24.70
  10  -6   9  498.65   22.22
  -5  -7  16   19.94    6.41
   5  -7 -16    8.60    7.25
  -5   7  16   11.84    6.87
  -5  -7  16    7.32    3.04
 -16   0   7    5.78    3.88
 -16   0   7    4.20    4.59
   7  -1 -19  297.94   15.93
  -7  -1  19  310.54   16.15
   7   1 -19  294.17   13.86
  -7   1  19  319.87   15.62
  -8  -6  16   89.93    8.02
  -8  -6  16   83.00    6.47
   8  -6 -16  103.41    8.88
  -8   6  16   89.33    7.79
   0  -4 -18   30.46    6.22
   0   4  18   27.08    6.44
   0  -4  18   11.54    2.82
   0  -4  18   30.95    5.33
  -5  -5 -15  328.33   16.47
   5  -5  15  318.68   13.78
   5  -5  15  304.23   14.85
   5   5  15  288.28   16.57
   0   0 -19    8.22    4.90
   0   0  19    3.72    3.78
  13  -5 -12   98.80    9.78
 -13  -5  12  108.74    9.37
 -13  -5  12  102.98    7.23
 -13   5  12  118.86    8.41
 -12  -2  -9 1255.33   52.03
  12  -2   9 1207.69   48.60
  12   2   9 1170.09   48.05
 -12   2  -9 1157.69   45.95
  -1  -7  16  727.36   28.94
  -1  -7  16  835.01   31.62
  -2   8  15  492.95   23.87
  -2  -8  15  479.33   23.55
  -2  -8  15  447.26   19.30
   2  -8 -15  452.18   21.97
  -4  12   4   44.32    7.36
  -4 -12   4   53.42    7.51
   4 -12  -4   71.56    8.42
   4  12  -4   46.08    6.21
   8   2  14   74.60    6.52
  -8   2 -14   57.15    6.10
  -8  -2 -14   58.30    7.88
   8  -2  14   53.74    5.93
   7  11   2   12.37    4.30
   7 -11   2   22.02    6.35
  -7 -11  -2   12.51    5.79
  -7  11  -2   13.42    3.83
  13  -3 -14   18.70    7.33
 -13   3  14   24.36    5.54
 -13  -3  14   31.10    4.15
 -13  -3  14   26.92    5.65
  -4   8  15   35.54    5.86
   4  -8 -15   43.83    8.14
  -4  -8  15   63.66    7.81
  -4  -8  15   43.30    3.98
   8   8   9  803.60   38.31
   8  -8   9  884.62   33.98
   8  -8   9  777.89   32.59
  -8  -8  -9  833.92   34.34
  11   9  -6   47.24    3.85
 -11   9   6   33.50    5.59
 -11  -9   6   32.34    6.12
  11  -9  -6   14.04    5.96
   7  11  -6  640.82   27.09
  -7  11   6  676.33   31.34
   7 -11  -6  700.66   29.61
  -7 -11   6  608.86   26.46
  14   6  -1   46.01    4.24
 -14  -6   1   44.57    6.03
  11  -7   6  355.57   13.91
  11  -7   6  337.75   15.80
  11   7   6  356.09   17.79
 -11  -7  -6  364.91   19.27
  -6   0 -16  919.78   37.46
   6   0  16  939.22   40.43
   2  -6  16  950.87   33.47
  -2  -6 -16  944.22   39.27
   2   6  16  954.90   44.02
   2  -6  16  945.03   36.56
  -4 -12  -2   20.35    5.13
   4 -12   2   39.18    6.79
  -4  12  -2   29.18    5.70
 -14   2  13  198.87   11.10
 -14  -2  13  185.02   11.56
 -14  -2  13  217.79   11.31
  10   8   6  386.39   18.78
  10  -8   6  291.92   15.92
  10  -8   6  358.00   16.12
 -10  -8  -6  334.37   17.88
  11   9   0  422.25   18.51
 -11   9   0  403.89   19.55
  11  -9   0  385.47   19.75
 -11  -9   0  385.05   18.35
  -3   3  19  133.71   10.73
   3  -3 -19  120.25    8.98
  -3  -3  19  128.84    9.48
   3   3 -19  127.38   10.29
  14  -6  -7 1677.68   61.17
  14   6  -7 1482.69   54.35
 -14   6   7 1686.60   69.37
 -14  -6   7 1551.77   57.16
  -3  -9 -12  365.69   19.15
   3  -9  12  353.44   16.64
   3  -9  12  353.14   20.78
   3   9  12  373.07   20.92
  11  -1 -17  121.58   10.20
 -11  -1  17  167.44    9.40
 -11  -1  17  148.17   11.09
 -11   1  17  130.03    7.48
 -16  -2   4   27.02    4.89
 -16   2   4   33.80    2.60
 -16  -2   4   41.06    6.52
 -16   2   4   38.35    2.54
 -16   2   5   41.35    4.31
 -16   2   5   37.76    3.99
 -16  -2   5   20.12    4.40
 -16  -2   5   30.50    6.08
   1  -9  13  331.81   15.76
  -1  -9 -13  330.91   17.57
   1  -9  13  353.03   19.67
   1   9  13  340.59   19.78
  -8  10   9  273.77   15.24
   8 -10  -9  266.06   16.57
  -8 -10   9  232.84   11.29
   8  10  -9  217.53   11.47
  -3  -5  18   53.45    7.10
   3  -5 -18   61.98    7.26
  -3  -5  18   26.82    4.60
   2  -8  14  714.50   30.06
  -2  -8 -14  649.27   30.57
   2  -8  14  664.79   31.16
   2   8  14  675.11   30.47
   4  -6  15 2102.95   78.92
   4   6  15 2115.67   84.87
   4  -6  15 2085.06   82.48
  -4  -6 -15 2093.65   84.18
  -6  -4 -15    2.46    5.09
   6   4  15   14.25    6.39
   6  -4  15   11.38    3.07
   6  -4  15   13.03    5.00
  12   4   8 2402.54   92.39
 -12  -4  -8 2458.35   88.67
  12  -4   8 2486.15   86.55
  12  -4   8 2297.78   78.78
  -5  -3  19   63.37    6.72
  -5   3  19   57.63    7.23
  -5  -3  19   62.03    4.88
   5  -3 -19   69.88    7.75
 -13   1  15 1771.58   64.36
 -13  -1  15 1825.78   65.83
  13  -1 -15 1700.07   61.33
 -13  -1  15 1646.19   59.34
  12  -8   1  888.60   35.15
  12   8   1  973.78   36.87
 -12  -8  -1  993.34   39.55
 -12   8  -1  825.40   34.00
 -15  -1  -3   12.31    3.62
  15   1   3   10.25    2.03
 -13   7   8  320.69   17.43
  13  -7  -8  299.64   16.54
  13   7  -8  301.05   12.32
 -13  -7   8  308.87   12.92
 -16  -2   3  438.48   20.54
 -16  -2   3  393.53   15.91
 -15   3  10 2590.32   88.11
 -15  -3  10 2548.02   95.89
 -15  -3  10 2540.47   94.84
 -15   3  10 2666.80   87.56
  10  -4  11  656.38   25.28
  10   4  11  609.22   26.96
  10  -4  11  621.06   23.64
 -10  -4 -11  621.23   27.36
   1  11   9  332.39   17.30
  -1  11  -9  260.39   12.86
  -1 -11  -9  339.75   16.27
   1 -11   9  325.69   14.60
 -16   2   6  267.76   14.46
 -16  -2   6  270.74   14.41
 -16   2   6  263.30   14.72
 -16  -2   6  260.20   15.07
  13   5   5 1146.09   42.45
 -13  -5  -5 1203.35   50.92
   2  12  -6  356.22   16.00
   2 -12  -6  361.03   20.39
  -2  12   6  359.03   17.72
  -2 -12   6  353.82   16.66
 -16   0   1   14.07    3.14
 -16   0   1   11.26    3.27
  -2 -10  12  345.36   16.07
   2  10 -12  331.29   15.70
   2 -10 -12  332.90   18.39
  -2  10  12  307.47   16.40
   6 -10 -11  469.06   21.76
  -6 -10  11  361.16   14.63
  -6  10  11  420.29   18.29
 -16   0   8   37.36    4.85
 -16   0   8   28.19    4.48
  10  -2  12  123.28    8.80
  10   2  12  112.05    9.38
 -10   2 -12  148.53   10.18
 -10  -2 -12  129.16   10.01
   0 -12  -6  209.10   13.43
   0 -12   6  210.42   12.00
   0  12   6  207.50   14.15
   0  12  -6  223.85   11.31
  11  -5 -15   29.67    6.52
 -11  -5  15   17.23    4.27
 -11  -5  15   31.03    6.29
 -11   5  15   33.02    6.46
   6  -6 -17 1370.75   57.50
  -6   6  17 1485.90   52.14
  -6  -6  17 1435.33   51.32
  -6  -6  17 1337.16   49.78
  -2  12  -5   63.39    6.87
   2  12   5   55.18    6.73
   2 -12   5   78.73    6.07
  -2 -12  -5   46.28    7.40
  -5 -11  -6  349.55   18.76
   5  11   6  352.21   18.04
   5 -11   6  333.49   14.57
  -5  11  -6  384.17   18.08
 -13  -3  -7  990.85   41.29
  13   3   7  980.95   42.92
   5  -5 -18 2641.16   91.48
  -5  -5  18 2650.50   93.39
  -5  -5  18 2316.43   83.62
  -5   5  18 2569.87   90.03
 -12   8   8  340.37   17.49
 -12  -8   8  301.73   14.11
  12   8  -8  325.00   13.11
  12  -8  -8  298.03   18.39
 -13  -7  -1  647.45   29.33
  13   7   1  614.88   25.19
  11   1  11  165.78   11.37
  11  -1  11  167.99   10.44
 -11  -1 -11  148.39   11.00
 -11   1 -11  156.34   11.17
   4 -12  -5  189.02   12.19
   4  12  -5  179.83   11.06
  -4  12   5  176.47   12.79
  -4 -12   5  179.45   10.61
  10  10  -3  289.01   13.42
 -10 -10   3  269.49   13.84
 -10  10   3  307.39   15.56
  10 -10  -3  280.83   16.80
 -12  -2  16  583.61   23.96
  12  -2 -16  488.21   25.41
 -12  -2  16  484.78   25.03
 -12   2  16  517.40   26.33
  -4  -8 -13  232.40   14.02
   4  -8  13  217.99   11.31
   4  -8  13  266.92   14.97
   4   8  13  238.55   14.50
   3 -11   8  133.26    8.65
  -3  11  -8  124.74    8.04
   3  11   8  139.07   10.34
  -3 -11  -8  133.67    9.46
 -15  -5   4    4.26    4.62
  15   5  -4    3.44    3.13
 -10  10   2    8.66    4.57
  10 -10  -2   11.43    5.69
 -10 -10   2   18.27    5.73
  10  10  -2    9.05    4.58
  11   9  -7  567.08   22.73
 -11   9   7  651.50   30.73
 -11  -9   7  573.74   24.42
  11  -9  -7  608.60   33.43
  -2 -10 -11 1673.22   74.09
   2 -10  11 1879.22   65.87
   2  10  11 1796.90   70.91
  -2  10 -11 1779.67   61.14
 -14  -6   0    9.11    5.38
  14   6   0   16.95    3.88
 -15   5   5  182.22    8.84
 -15   5   5  180.67    8.59
  15   5  -5  194.59    9.10
 -15  -5   5  176.53   10.04
 -16  -2   2  383.16   17.57
 -10   0  18  173.30   10.88
  10   0 -18  159.98   11.04
 -14   0  -6  648.11   23.86
  14   0   6  555.90   23.94
   8   0 -19   15.34    5.85
  -8   0  19    2.82    5.24
  12   6   6   55.25    6.46
 -12  -6  -6   52.78    6.79
  10  10  -4   95.86    6.58
 -10  10   4   64.04    8.08
  10 -10  -4   48.39    6.82
 -10 -10   4   75.06    7.23
 -16  -2   7  241.33   14.09
 -16   2   7  270.43   15.63
 -16  -2   7  281.78   13.35
 -16   2   7  280.10   14.41
  -3   1 -18 3410.94  114.88
  -3  -1 -18 3335.31  111.05
   3   1  18 3307.08  114.92
   3  -1  18 3194.40  112.36
 -10   6  15  162.61   12.02
 -10  -6  15  158.20    7.77
  10  -6 -15  145.40   12.53
 -10  -6  15  149.74   12.92
  -4  12  -3    6.09    3.83
   4 -12   3    9.32    5.50
 -10  -8  12   15.17    4.94
  10   8 -12   10.35    3.50
 -10   8  12    9.83    6.72
  10  -8 -12   13.49    7.78
  15   5  -3    4.67    3.16
 -15  -5   3   -1.35    4.38
   9   9 -11  515.34   21.42
   9  -9 -11  483.43   26.49
  -9   9  11  488.33   25.12
  -9  -9  11  516.52   20.70
 -11  -9  -1 3528.17  127.66
  11   9   1 3533.17  122.51
  11  -9   1 3746.63  120.52
 -11   9  -1 3594.62  131.04
   0  -2 -19   -2.53    5.47
   0   2  19    6.03    5.05
   0  -2  19   -1.96    5.33
   0   2 -19   -3.82    4.61
 -15  -3  -2   39.07    5.62
  15   3   2   33.77    4.24
  -4  10  12  223.99   14.15
   4 -10 -12  203.19   13.07
  -4 -10  12  248.39   11.17
   4  10 -12  277.82   11.80
   5  11  -9  263.76   12.28
  -5  11   9  337.44   17.97
  -5 -11   9  280.78   14.00
   5 -11  -9  303.21   17.40
   7  11   3  178.81   10.33
  -7  11  -3  137.75    9.89
   7 -11   3  158.36   10.80
  -7 -11  -3  182.74   12.20
  14   6  -8  102.58    6.26
  14  -6  -8  137.15   10.32
 -14   6   8   98.74    9.01
 -14  -6   8  141.90    8.93
 -14  -4  -4 1315.33   51.31
  14   4   4 1191.22   48.86
  -8  10  -5   11.61    3.74
  -8 -10  -5   17.16    4.65
   8  10   5   14.54    4.13
   8 -10   5   19.83    5.32
  11  -5   9   81.57    5.70
  11  -5   9   67.75    5.67
  11   5   9   91.66    7.78
 -11  -5  -9   85.37    8.15
  -9  -9  -6   63.89    7.90
   9   9   6   75.37    7.62
   9  -9   6   64.77    5.80
   9  -9   6   55.93    7.11
   7  11  -7  382.17   16.41
  -7  11   7  417.96   23.73
  -7 -11   7  392.57   16.25
   7 -11  -7  408.25   23.09
 -10  10   1   35.54    5.00
  10  10  -1   36.98    5.55
 -10 -10   1   45.59    7.04
  10 -10  -1   43.92    6.31
 -12   4  15  699.32   27.73
 -12  -4  15  694.42   32.02
 -12  -4  15  666.55   28.94
  12  -4 -15  653.27   33.65
  13   1   8   29.85    4.89
 -13  -1  -8   29.57    5.38
  13  -1   8   29.85    4.87
 -13   1  -8   36.02    4.74
  -6  -2 -16  304.14   18.03
   6   2  16  296.60   15.25
  -6   2 -16  311.92   15.80
   6  -2  16  299.05   14.04
   0  -6  17 1549.47   59.52
   0   6  17 1498.89   58.13
   0  -6 -17 1575.29   62.28
   0  -6  17 1465.47   57.58
  -3   9  14    4.21    7.50
   3  -9 -14   17.35    7.64
  -3  -9  14   16.88    4.89
  -3  -9  14   16.23    7.56
  15   5  -6    7.28    2.87
 -15  -5   6    5.51    4.37
 -15   5   6    3.59    2.18
 -15   5   6    2.63    3.69
   0   8  15  150.69   10.85
   0  -8  15  137.58    9.29
   0  -8 -15  179.25   11.39
   9  -3 -18  197.26   12.90
  -9  -3  18  204.97   13.57
  -9   3  18  202.76   12.51
  -9  -3  18  224.74   11.32
   1   3 -19   10.65    5.54
  -1  -3  19    2.62    4.94
  -1   3  19    9.17    5.87
   1  -3 -19    0.61    5.70
 -14   0  14 1822.37   65.40
 -14   0  14 1828.60   68.15
   1  -5 -18  299.75   15.71
  -1  -5  18  282.75   15.42
  -1  -5  18  263.77   12.61
  -1   5  18  297.47   16.37
 -10 -10   5   12.69    4.98
  10  10  -5    8.28    4.44
 -10  10   5    3.24    6.00
  10 -10  -5    9.52    6.11
 -14  -4  12  328.77   12.86
 -14   4  12  297.64   13.33
 -14  -4  12  270.42   15.83
  14  -4 -12  245.98   17.89
   6 -10   8   76.04    6.87
  -6  10  -8   92.51    6.37
   6  10   8   77.15    8.04
  -6 -10  -8   50.19    6.30
 -15  -5   2    5.35    4.76
  15   5  -2    5.90    2.96
  -9  -3 -13   31.45    6.26
   9  -3  13   30.61    6.55
   9   3  13   43.05    7.22
  -9   3 -13   21.30    5.77
  -8  -4  18  150.77    7.69
  -8  -4  18  113.84   10.28
   8  -4 -18  103.95    9.60
  -8   4  18  133.96    9.30
   0 -10 -12   51.31    5.72
   0 -10  12   52.89    6.66
  -8   8  14  212.18   13.20
  -8  -8  14  243.50   14.57
   8  -8 -14  228.57   14.00
  -8  -8  14  178.29   10.24
  -1  11  10  134.85   10.25
   1 -11 -10  102.37   10.12
   1  11 -10  119.42    7.84
  -1 -11  10  125.53    8.73
  -7  -9  -9    3.67    6.25
   7  -9   9    5.04    7.43
   7  -9   9   11.98    4.64
   7   9   9   -1.13    4.43
  -8  -6 -12  415.71   20.65
   8   6  12  407.71   20.81
   8  -6  12  393.23   16.00
   8  -6  12  399.03   17.62
 -16   0   0  273.59   11.02
 -16   0   0  279.20   11.95
  -6  -8  15   70.52    6.26
  -6  -8  15  110.76    9.87
   6  -8 -15   84.93    9.87
  -6   8  15   87.51    8.13
 -15  -1  12  183.53   10.96
 -15  -1  12  173.10   10.36
 -15   1  12  174.42   11.01
 -15   1  12  175.54    9.37
   3  11 -10  512.47   21.10
   3 -11 -10  547.40   28.44
  -3 -11  10  558.89   24.52
  -3  11  10  590.66   24.24
   5   9  11   25.79    5.20
   5  -9  11   43.26    5.28
  -5  -9 -11   36.84    7.20
   5  -9  11   43.19    8.58
 -16   0   9   -0.19    3.20
 -16   0   9    1.04    3.66
 -12   6  13   12.16    6.03
 -12  -6  13   28.34    7.39
 -12  -6  13   30.56    4.37
  12  -6 -13   10.13    8.06
  12  -8   2 3145.44   99.55
  12   8   2 2966.48  101.76
 -12  -8  -2 2898.77  107.32
  12  -8   2 3028.17  102.46
 -13   7   9   20.39    7.52
 -13  -7   9   23.29    4.54
  13   7  -9   28.05    2.93
  13  -7  -9   15.89    7.97
  -7  -7 -12   17.70    7.20
   7  -7  12   12.58    3.90
   7  -7  12    7.33    5.91
   7   7  12   21.42    7.06
  16   2  -1 1789.94   60.60
 -16  -2   1 1818.17   67.74
   1   1  19   36.88    6.04
  -1   1 -19   26.44    6.02
  -1  -1 -19   26.64    6.72
   1  -1  19   27.86    5.98
   5  -1  17   36.68    6.70
   5   1  17   31.79    6.69
  -5  -1 -17   42.97    6.57
  -5   1 -17   37.66    6.70
   4  10  10  593.76   27.72
  -4 -10 -10  556.27   27.01
   4 -10  10  596.26   26.54
 -16   2   8  264.68   14.84
 -16  -2   8  244.43   15.81
 -16   2   8  303.56   13.19
 -16  -2   8  270.03   14.41
   1  -9 -14  113.44   10.11
  -1  -9  14  148.97    8.43
  -1  -9  14  103.68   10.35
  -7   9  13  714.67   32.77
   7  -9 -13  672.04   35.37
  10 -10   0   73.50    8.40
 -10 -10   0   84.66    6.76
  10  10   0   97.80    6.36
   3  -7  15  128.01    9.90
   3  -7  15  155.50    7.11
   3   7  15  143.77   12.05
  -3  -7 -15  135.99   10.54
   7   3  15  666.85   29.62
   7  -3  15  716.17   29.77
  -7  -3 -15  722.62   30.61
  -7   3 -15  768.76   29.35
 -15   5   7   33.69    4.64
 -15  -5   7   27.23    4.93
  15   5  -7   30.42    3.59
 -10  -4  17 1283.79   47.80
 -10   4  17 1331.65   45.50
  10  -4 -17 1342.15   51.24
 -10  -4  17 1330.49   54.69
   4  12  -6  154.03    8.77
  -4  12   6  159.03   11.56
  -4 -12   6  143.41    9.84
   4 -12  -6  140.56   10.71
   7  -7 -16  379.52   19.34
  -7   7  16  392.87   18.73
 -12   0 -10  707.11   33.21
  12   0  10  605.49   30.45
  11  -9  -8   47.74    9.11
 -11   9   8   56.96    8.04
  11   9  -8   77.95    5.69
 -11  -9   8   61.20    7.04
  -2  12   7  224.41   14.77
  -2 -12   7  208.99   12.65
   2 -12  -7  246.16   14.80
   2  12  -7  244.55   12.35
 -14  -6  -1  691.31   27.47
  14   6   1  707.70   27.11
 -12   8   9  159.58   12.28
 -12  -8   9  152.57    9.36
  12   8  -9  141.97    7.12
  12  -8  -9  179.35   13.89
 -15  -3  11  527.70   22.84
 -15  -3  11  429.90   25.31
 -15   3  11  580.68   19.98
 -15   3  11  509.53   22.17
  13   7   2  427.87   19.80
 -13  -7  -2  384.72   19.64
  10  10  -6   40.90    5.14
  10 -10  -6   58.44    7.65
 -10  10   6   39.45    6.24
 -10 -10   6   31.93    6.00
 -11  -7  13 1244.62   50.74
 -11  -7  13 1361.90   53.68
 -11   7  13 1293.65   57.11
  11  -7 -13 1250.84   51.39
   6  -6  14 1967.49   74.46
   6   6  14 2086.50   85.91
  -6  -6 -14 2031.62   74.23
   6  -6  14 1927.28   70.09
   8  10 -10   72.08    5.22
  -8  10  10  105.92    9.67
   8 -10 -10   91.15    9.85
  -8 -10  10   75.75    6.50
 -10  -2  18   11.71    5.70
 -10   2  18   19.82    3.90
  10  -2 -18   14.17    6.51
 -10  -2  18   16.71    3.83
   4  -4 -19  209.63   13.02
  -4  -4  19  215.65   12.85
   4   0 -20 3542.27  122.08
  -4   0  20 3326.55  122.96
  14   2   6  456.69   21.04
 -14  -2  -6  468.11   21.70
   8  -2 -19    8.59    6.84
  -8  -2  19   11.50    4.12
  -8  -2  19   19.54    2.61
  -8   2  19    3.25    5.28
 -13  -5  13   29.77    4.93
 -13  -5  13   26.75    6.59
 -13   5  13    8.28    5.59
  13  -5 -13   12.76    6.56
  15   5  -1   80.86    5.90
 -15  -5   1   70.97    6.07
   7  -3 -19  327.13   15.61
  -7  -3  19  328.59   14.92
  -7   3  19  314.01   16.45
   1   7  16  385.87   21.55
  -1  -7 -16  363.02   19.44
   1  -7  16  433.85   17.74
   1  -7  16  322.15   17.73
  -9  -5  17  108.47   10.33
  -9   5  17  115.91    9.33
   9  -5 -17  116.51    9.54
  -9  -5  17  125.60    7.95
  -4  12  -4  332.46   17.87
   4 -12   4  358.76   15.96
  11   9   2   64.23    6.63
 -11  -9  -2   54.98    5.86
  -2 -12  -6  229.38   14.01
  -2  12  -6  251.92   12.03
   2  12   6  235.87   13.76
   2 -12   6  226.25   13.62
  -5   9  14   42.77    5.89
  -5  -9  14   51.91    5.65
  -5  -9  14   91.41    9.86
   5  -9 -14   58.65    7.97
  14   6  -9   57.28    4.31
  14  -6  -9   79.89    8.59
 -14  -6   9   56.54    5.96
 -14   6   9   63.92    6.68
   0 -12   7 1423.29   56.69
   0  12  -7 1443.84   52.59
   0 -12  -7 1480.25   57.33
   0  12   7 1450.13   61.35
   7  -5  14   79.60    6.08
   7  -5  14   82.94    7.92
   7   5  14   75.01    6.87
  -7  -5 -14   68.47    7.89
   9  -5  12    0.91    3.00
   9  -5  12   -1.31    5.25
  -9  -5 -12    9.64    5.81
   9   5  12    3.49    6.52
   9  -7 -15   72.71    8.29
  -9  -7  15   75.82    8.26
  -9   7  15   72.56    6.60
  -9  -7  15   78.23    6.37
 -15  -1  -4  228.95   12.13
  15   1   4  228.16   10.84
   6  12  -2   61.01    6.57
  -6 -12   2   69.48    8.10
  -6  12   2   65.71    7.12
   6 -12  -2   70.07    8.87
   6  12  -1  405.63   18.78
   6 -12  -1  466.07   21.86
  -6  12   1  425.15   18.56
  -6 -12   1  405.94   19.15
  -7  11  -4   18.03    4.75
  -7 -11  -4   24.66    7.14
   7 -11   4   14.88    5.26
   7  11   4   11.70    4.73
   9  -7  10  603.41   26.71
  -9  -7 -10  559.34   26.82
   9  -7  10  459.65   23.20
   9   7  10  539.42   25.54
  10  -8   7  965.91   40.83
  10   8   7 1099.76   44.87
  10  -8   7 1039.24   38.84
 -10  -8  -7 1046.43   43.31
 -11  -7  -7    5.67    5.78
  11  -7   7    4.52    3.09
  11   7   7   15.46    5.92
  11  -7   7    6.51    3.60
 -11   3  17  762.06   36.38
 -11  -3  17  915.05   33.47
  11  -3 -17  743.40   35.55
 -11  -3  17  772.14   36.39
  14  -2 -14  390.32   18.46
 -14   2  14  339.72   17.41
 -14  -2  14  377.91   18.48
 -14  -2  14  428.48   18.68
   3   1 -20 1784.98   67.43
   3  -1 -20 1981.71   65.49
  -3  -1  20 1771.38   71.45
  -3   1  20 1857.21   72.06
  -7 -11   8  553.84   28.29
   7  11  -8  589.55   23.13
  -7  11   8  602.64   32.21
   7 -11  -8  618.65   29.63
  -2  -4  19  106.65   10.36
  -2  -4  19  139.22    7.87
  -2   4  19  114.15    9.38
   2  -4 -19  123.27    9.86
   6  12  -3  518.40   23.51
   6 -12  -3  559.15   29.35
  -6  12   3  558.43   25.01
  -6 -12   3  537.98   24.17
  10 -10   1  815.54   34.66
 -10 -10  -1  699.16   31.98
  10  10   1  699.70   30.80
 -10  10  -1  719.58   33.54
  -7  -5  18 1746.90   61.43
  -7   5  18 1813.85   67.00
   7  -5 -18 1814.87   69.34
   5  -1 -20  787.79   32.63
  -5  -1  20  790.91   30.23
   5   1 -20  776.32   31.23
  15  -5  -8    5.15    5.60
 -15  -5   8    9.74    4.53
 -15   5   8   10.15    5.20
   5 -11   7    9.99    4.22
  -5  11  -7    2.32    4.25
  -5 -11  -7    8.07    6.41
   5  11   7   16.22    5.94
  16   2   0   42.81    3.55
 -16  -2   0   44.02    5.90
   6  12   0   80.31    8.46
  -6  12   0   93.61    7.67
  -6 -12   0   87.79    7.26
   6 -12   0   97.49    8.70
 -13   3  15   30.00    6.46
 -13  -3  15   28.90    4.60
 -13  -3  15   28.79    6.55
  13  -3 -15   32.45    6.75
   2   0 -20 2299.59   88.13
  -2   0  20 2088.87   78.51
 -16   2   9   46.35    4.10
 -16  -2   9   33.98    4.36
 -16   2   9   34.29    5.02
 -16  -2   9   25.96    5.47
  15   3   3   10.27    3.17
 -15  -3  -3    4.26    5.79
   6  -8  12  255.20   16.49
   6   8  12  271.59   15.35
  -6  -8 -12  250.41   14.19
   6  -8  12  297.33   13.49
 -13  -5  -6 2325.60   91.57
  13   5   6 2329.50   81.65
   5   7  14 1120.93   50.48
  -5  -7 -14 1152.79   45.25
   5  -7  14 1292.74   46.81
   5  -7  14 1060.43   43.88
 -16   0  10   85.05    6.40
 -16   0  10   50.49    6.15
  10   6  10  261.12   13.68
  10  -6  10  275.53   14.98
  10  -6  10  240.72   14.64
 -10  -6 -10  260.93   16.25
  -1  11 -10   19.96    4.39
   1 -11  10   24.34    5.55
  -1 -11 -10   22.70    7.11
 -12   0  17   -0.22    5.43
   8  -8  10  252.94   15.41
  -8  -8 -10  227.36   15.96
   8   8  10  249.41   14.64
   8  -8  10  279.36   12.81
   6   0 -20   11.46    6.01
 -10 -10   7  255.88   13.28
  10 -10  -7  242.80   18.24
 -10  10   7  295.30   15.79
  10  10  -7  282.92   14.19
  -8   0 -15    9.54    5.05
   8   0  15    2.26    5.89
  -9   1  19  207.83   12.07
   9  -1 -19  206.75   13.37
   9   1 -19  211.25   11.46
  -9  -1  19  236.23   11.55
  -6  12   4    2.83    6.75
   6 -12  -4   13.54    7.18
  -6 -10  12   15.28    5.10
   6 -10 -12   20.99    7.72
  -6  10  12   25.11    5.82
  -8 -10  -6  157.26   10.87
   8  10   6  142.25   10.60
  -8  10  -6  149.73    9.11
   8 -10   6  171.49   10.48
  -3   7  17  415.47   21.16
  -3  -7  17  488.14   19.58
  -3  -7  17  385.64   19.50
   3  -7 -17  342.57   21.61
  15   5   0  604.02   22.08
 -15  -5   0  559.84   26.31
  11  -3  11  244.76   13.20
  11  -3  11  209.23   10.38
  11   3  11  232.30   14.25
 -11  -3 -11  275.29   18.15
  -5  11  10  461.90   19.78
   5 -11 -10  459.13   23.11
   5  11 -10  386.43   17.52
  -5 -11  10  416.28   18.64
   6  -4 -19  851.50   34.38
  -6  -4  19  690.63   28.27
  -6   4  19  811.41   33.61
  -6  -4  19  874.87   34.12
 -12  -8  -3  946.34   42.74
  12  -8   3  892.40   35.35
  12  -8   3  950.11   36.03
  12   8   3  997.43   38.03
  13  -7 -10  643.93   29.87
 -13  -7  10  627.08   24.37
  13   7 -10  598.56   23.08
 -13   7  10  668.57   32.02
  -2  -4 -18   75.99    7.92
   2  -4  18   80.15    6.98
   2   4  18   92.04    9.53
  12   2  10   54.73    6.12
 -12  -2 -10   61.23    7.74
  12  -2  10   49.61    5.98
 -12   2 -10   58.24    6.84
  -9   1 -14  562.83   24.41
   9   1  14  530.22   23.24
   9  -1  14  560.45   22.90
  -9  -1 -14  575.62   26.26
   4   4  17    2.87    4.30
   4  -4  17    3.85    3.37
   4  -4  17    3.15    5.42
  -4  -4 -17   -4.34    6.26
  -3 -11  -9  104.01    8.92
   3  11   9   82.06    7.78
   3 -11   9   69.58    6.72
  -3  11  -9   58.83    5.40
 -14  -4  -5 1249.78   52.86
  14   4   5 1227.96   49.90
  -4 -12   7   13.36    4.56
   4 -12  -7    9.04    7.23
  -4  12   7    9.91    4.98
   4  12  -7   18.40    5.13
   4   0  18 1207.02   46.77
  -4   0 -18 1377.10   51.30
  -6  12  -1   10.35    5.81
  -6 -12  -1   21.63    4.83
   6  12   1   19.96    4.40
   6 -12   1   10.09    6.48
  -4  -2  20  185.11   11.37
   4   2 -20  190.42   10.97
  10   0  13    4.23    5.56
 -10   0 -13    5.95    4.94
   9   9 -12   73.50    6.03
  -9   9  12   57.65    8.06
   9  -9 -12   48.72    8.69
  -9  -9  12   64.88    6.42
  -3  -3 -18 1346.82   53.83
   3  -3  18 1359.53   50.27
  -3   3 -18 1413.18   57.94
   3   3  18 1349.16   53.09
   2   0  19    2.50    4.19
  -2   0 -19   -4.53    5.58
   3  -5  17   -0.05    5.59
  -3  -5 -17    6.12    6.04
   3  -5  17    7.57    3.69
   3   5  17    4.78    4.56
  11  -9  -9  268.97   19.38
 -11   9   9  296.63   16.97
  11   9  -9  297.39   13.25
 -11  -9   9  269.13   13.22
  12  -4   9 1414.37   51.51
 -12  -4  -9 1538.71   61.92
  12   4   9 1505.83   60.92
  12  -4   9 1457.65   57.30
   9  -9   7 1103.58   41.08
   9  -9   7 1109.14   45.89
  -9  -9  -7 1127.25   47.02
   9   9   7 1125.22   45.48
 -14  -6  -2  332.48   18.76
  14   6   2  341.13   15.83
  13  -1 -16  793.26   32.72
 -13  -1  16  844.78   33.14
 -13  -1  16  903.93   31.46
 -13   1  16  830.91   34.23
   8  -4  14  537.19   21.35
   8   4  14  521.81   24.29
  -8  -4 -14  570.44   25.91
   8  -4  14  535.90   26.77
  -8  -6  17   60.31    8.58
  -8  -6  17   54.09    5.86
   8  -6 -17   55.79    6.98
  -8   6  17   73.40    8.16
  12  -6   7  164.33    7.80
 -12  -6  -7  161.41   11.89
  12  -6   7  155.36    6.99
  12   6   7  172.81   12.13
 -10  -8  13   39.72    8.31
 -10   8  13   66.91    8.53
 -10  -8  13   83.30    6.93
  10  -8 -13   62.35    8.66
  -1 -13   0  469.77   19.89
   1 -13   0  450.84   22.65
  -1  13   0  453.23   21.96
   1  13   0  415.03   19.62
  -4  -6  18  173.31    7.79
   4  -6 -18  126.33   10.89
  -4   6  18  141.55   10.94
  -4  -6  18  140.75   10.31
  13   3   8  396.59   20.41
 -13  -3  -8  398.05   20.91
  13  -3   8  373.78   15.06
  13  -3   8  315.23   13.32
   2 -10 -13    6.50    7.65
  -2  10  13    2.81    6.94
  -2 -10  13    8.28    5.37
  -2 -10  13    9.27    7.19
   3  -9  13   32.13    7.68
   3  -9  13   16.49    5.00
  -3  -9 -13   11.26    6.38
   3   9  13    5.30    5.47
  -1  13   1  143.18    9.60
  -1 -13   1  130.89    9.95
   1  13  -1  120.14    8.74
   1 -13  -1  123.74   10.65
   9  11  -3  107.54    7.32
  -9 -11   3  107.21    8.63
   9 -11  -3  108.31   10.12
  -9  11   3  104.53    8.91
  14  -4 -13    1.71    7.05
 -14  -4  13   13.03    4.59
 -14  -4  13   -1.29    7.55
 -14   4  13    6.38    6.52
  14   0   7    7.97    3.58
 -14   0  -7    7.80    4.50
 -12   8  10   28.85    7.21
  12  -8 -10   30.38    7.78
 -12  -8  10   18.85    4.30
  12   8 -10   20.11    3.91
   9  11  -2  482.94   19.65
   9 -11  -2  493.37   23.22
  -9  11   2  525.39   24.31
  -9 -11   2  481.21   21.16
 -13  -7  -3   15.88    6.03
  13   7   3   19.51    5.21
 -11  -9  -3  694.63   33.24
 -11   9  -3  738.67   28.89
  11  -9   3  794.77   30.89
  11   9   3  709.76   31.59
  -4  12  -5    6.27    5.26
  -4 -12  -5   16.52    7.57
   4 -12   5   11.54    5.92
   4  12   5   13.40    5.49
   5  -7 -17   30.79    8.54
  -5   7  17   15.22    6.98
  -5  -7  17   28.91    3.46
  -5  -7  17   23.11    7.33
   4  -8 -16  117.44   11.32
  -4  -8  16  152.25    8.41
  -4   8  16  139.11    9.81
  -4  -8  16  134.71   11.38
  14  -6 -10   39.78    8.10
 -14   6  10   40.69    7.03
 -14  -6  10   57.05    5.70
 -14  -6  10   26.15    7.24
 -15  -1  13   49.32    4.13
 -15   1  13   50.79    4.11
 -15   1  13   50.60    8.20
 -15  -1  13   52.57    6.63
  -2  -8  16  630.88   28.41
   2  -8 -16  540.90   27.35
  -2   8  16  503.27   28.37
  -2  -8  16  505.00   23.12
 -16  -4   4   15.08    5.00
  16   4  -4   13.67    2.88
 -16  -4   5    8.96    4.48
  16   4  -5   14.50    2.63
  10 -10   2    5.89    7.15
 -10  10  -2   11.99    4.10
  10  10   2   28.42    5.59
 -10 -10  -2   21.91    6.40
   1  13   1  351.80   17.15
  -1  13  -1  340.19   17.90
  -1 -13  -1  317.61   19.54
   1 -13   1  380.21   19.29
   1  -9  14   44.59    7.98
   1   9  14   38.98    7.62
   1  -9  14   30.79    4.04
  -1  -9 -14   35.68    6.31
 -15  -5   9  151.11   13.04
  15  -5  -9  150.66   11.58
 -15   5   9  202.22   12.87
 -15  -5   9  230.05   13.53
   6 -12  -5   10.51    7.70
  -6  12   5    0.97    6.39
 -11   5  16  147.63    9.70
 -11  -5  16  150.07    8.17
  11  -5 -16  134.16   12.55
 -11  -5  16  177.75   12.56
  -2  12   8   22.35    5.80
  -2 -12   8   36.08    6.45
   2  12  -8   25.95    4.87
   2 -12  -8   29.39    5.95
  -9  11   4  128.50    9.99
   9  11  -4  126.76    8.24
  -9 -11   4  111.74    8.96
   9 -11  -4  129.66   10.38
 -11   1  18   63.84    5.87
 -11  -1  18   68.93    5.35
  11  -1 -18   63.39    7.95
 -11  -1  18   53.34    7.11
  -9  11   1    3.50    5.14
   9 -11  -1    9.72    6.60
  -9 -11   1   12.17    6.28
   9  11  -1    7.74    5.19
  -2  -6  18  606.68   21.55
  -2  -6  18  525.63   29.81
   1   1 -20   87.32    8.43
  -1   1  20  107.11    8.58
   1  -1 -20  100.30    8.66
  -1  -1  20  116.21    8.21
  -1  13   2   -2.74    6.22
   1  13  -2    3.44    3.33
   1 -13  -2    8.93    6.71
  -1 -13   2    4.50    6.39
   7  -1  16   25.12    6.08
  -7  -1 -16   15.61    6.79
   7   1  16   30.89    6.62
  -7   1 -16   25.39    5.36
   2  -2 -20  678.57   26.74
  -2  -2  20  661.00   27.83
  -2   2  20  616.33   33.30
   2   2 -20  683.35   32.90
 -15  -3  12  958.44   41.18
 -15   3  12  970.78   38.59
 -15  -3  12  990.93   37.35
 -16  -4   3 1023.05   39.12
  16   4  -3  996.38   35.41
   1   5  18 1097.54   43.30
   1  -5  18 1013.23   39.74
  -1  -5 -18 1149.28   48.90
   1  -5  18 1114.15   42.99
   4 -10 -13  837.11   40.77
  -4  10  13  878.65   34.62
   4  10 -13  885.83   35.04
  -4 -10  13  897.77   32.92
  -2 -10 -12   23.56    8.13
   2 -10  12   24.28    7.49
   2  10  12   41.33    9.24
 -16  -4   6  120.29    7.77
 -16   4   6   95.16    7.77
 -16   4   6  116.16    6.70
 -16  -2  -1   74.42    7.18
  16   2   1   80.27    4.93
   2 -12   7   54.32    6.80
  -2 -12  -7   43.27    6.55
  -2  12  -7   52.51    5.51
   1  -7 -17 1792.65   66.45
  -1   7  17 1777.09   72.33
  -1  -7  17 1818.08   70.20
  -1  -7  17 1800.68   61.08
   6  10   9   95.04    9.96
   6 -10   9   90.61    8.54
   6 -10   9   79.05    6.89
  -6 -10  -9   89.56    9.43
  -3 -11  11  432.75   20.30
   3  11 -11  362.11   16.80
   3 -11 -11  461.91   21.03
  -3  11  11  456.98   21.72
 -16  -2  10 1056.31   48.20
 -16   2  10 1145.96   41.30
 -16  -2  10 1135.36   40.87
 -16   2  10 1050.43   46.03
  -1   3 -19   18.18    6.86
  -1  -3 -19   26.13    6.14
   1  -3  19   23.32    6.29
   1   3  19   19.78    6.65
  -5  -3 -17   28.45    5.04
   5   3  17   14.09    6.47
   5  -3  17   15.75    5.93
  -5   3 -17   24.55    6.21
 -14   0  15   62.93    6.98
 -14   0  15   74.04    5.43
  10  -4  12   48.01    4.04
 -10  -4 -12   50.36    7.57
  10  -4  12   44.71    6.39
  10   4  12   51.24    7.74
  -6 -12  -2  732.30   32.45
   6 -12   2  756.41   29.31
   6  12   2  781.60   32.11
  -6  12  -2  736.12   37.15
   7 -11   5   11.88    6.53
  -7  11  -5   12.42    3.90
   7  11   5    2.53    6.42
  -7 -11  -5    3.52    6.77
  -1  11  11  163.12   11.02
   1 -11 -11  164.22   12.23
  -1 -11  11  155.19   10.03
 -12   2  17  239.73   13.84
 -12  -2  17  212.18   12.44
 -12  -2  17  255.54   12.37
  12  -2 -17  237.06   14.36
  -6   2  20  201.01   13.75
   6  -2 -20  213.21   12.23
   6   2 -20  204.72   12.41
   2   8  15    2.37    7.69
  -2  -8 -15   18.70    5.37
   2  -8  15   12.30    4.48
   2  -8  15   27.67    7.37
  -5  -5 -16  414.27   20.06
   5   5  16  438.54   22.47
   5  -5  16  421.33   21.43
   5  -5  16  475.37   18.65
   0  12  -8  794.93   30.95
   0  12   8  823.68   36.93
   0 -12  -8  836.25   36.94
   0 -12   8  833.20   33.73
   1  13   2  493.41   24.00
  -1  13  -2  493.52   24.49
  -1 -13  -2  492.50   25.50
   1 -13   2  541.08   23.74
  -8  -2 -15  265.42   15.17
   8  -2  15  264.16   14.49
   8   2  15  242.07   14.40
  -8   2 -15  247.07   14.78
   8 -10 -11  246.00   17.41
  -8  10  11  227.52   13.10
  -8 -10  11  230.21   13.15
   8  10 -11  201.66   10.03
  12  -6 -14  260.41   17.98
 -12   6  14  282.46   16.32
 -12  -6  14  262.93   15.90
 -12  -6  14  276.51   14.89
 -10 -10   8   81.66    7.66
  10  10  -8   79.27    5.35
 -10  10   8   97.74   10.07
  10 -10  -8  108.81   10.69
  10  -6 -16   55.05    9.58
 -10  -6  16   80.15    5.66
 -10   6  16   73.14    8.63
 -10  -6  16   55.95    8.03
  -7 -11   9 1013.37   40.62
  -7  11   9 1084.66   49.76
   7 -11  -9 1075.82   46.66
   7   1 -20   42.04    7.53
  -7   1  20   58.05    7.00
  -7  -1  20   44.08    6.67
   7  -1 -20   47.50    7.45
  15   5   1  777.02   31.58
 -15  -5  -1  745.42   31.59
 -12  -4  16  204.22   11.19
 -12   4  16  189.34   10.96
  12  -4 -16  169.01   12.98
 -12  -4  16  174.35   12.34
 -13   1  -9  227.35   12.84
  13   1   9  200.67   12.75
 -13  -1  -9  227.12   14.49
  13  -1   9  206.74   10.55
  11  -5  10  318.31   15.40
 -11  -5 -10  321.99   16.65
  11   5  10  304.98   15.59
  11  -5  10  355.86   15.18
  -9 -11   5   11.07    4.15
  -9  11   5   17.68    6.48
   9 -11  -5   16.93    7.39
   9  11  -5    7.73    4.38
   9  11   0   13.49    5.20
  -9 -11   0    7.11    6.15
   9 -11   0    2.08    6.79
  -9  11   0    9.77    4.40
 -16   0  11    1.64    3.15
 -16   0  11   -0.56    5.13
  -2  -6 -17  786.23   32.77
   2   6  17  773.95   34.83
   2  -6  17  839.66   33.45
   2  -6  17  669.44   30.00
   7   9  10   52.76    8.42
   7  -9  10   39.94    7.29
   7  -9  10   62.30    5.95
  -7  -9 -10   58.08    8.65
  -4   2 -18 1061.63   40.64
   4   2  18 1082.59   43.51
   4  -2  18 1047.35   39.41
  -4  -2 -18 1043.59   42.26
 -16  -4   2  521.78   23.87
  16   4  -2  550.18   20.32
 -11   1 -12  292.01   16.57
 -11  -1 -12  287.00   16.25
  11  -1  12  288.79   17.40
  11   1  12  299.96   16.05
   1  13  -3  250.81   14.06
  -1 -13   3  258.53   12.02
  -1  13   3  287.73   16.16
   1 -13  -3  244.10   16.19
 -10  -2 -13  476.29   22.65
 -10   2 -13  492.96   23.29
  10  -2  13  446.87   20.39
  10   2  13  431.11   21.94
 -16   4   7   76.87    7.27
 -16  -4   7   71.42    9.53
 -16  -4   7   68.35    6.12
 -16   4   7   69.83    5.19
  -2  -2 -19 1546.03   55.18
   2   2  19 1553.69   63.07
   2  -2  19 1510.97   59.39
  -2   2 -19 1562.67   59.79
   0  -4  19  280.14   12.89
   0  -4  19  320.02   16.56
   0   4  19  294.66   18.65
   0  -4 -19  312.77   15.19
   4  -8  14   21.69    4.29
  -4  -8 -14   15.75    6.91
   4   8  14   18.90    6.16
   4  -8  14   24.69    8.60
   4  -6  16 1176.72   44.65
  -4  -6 -16 1231.74   47.09
   4  -6  16 1148.31   44.53
   4   6  16 1239.57   49.37
  15   1   5    6.56    3.16
 -15  -1  -5    3.75    4.61
  -8  -8  15    6.74    4.66
   8  -8 -15   18.57    7.93
  -8   8  15    6.41    4.94
  13  -5 -14   34.42    7.30
 -13   5  14   33.19    6.68
 -13  -5  14   37.01    7.57
 -13  -5  14   41.68    5.02
   6   0  17    5.34    5.48
  -6   0 -17   -0.08    5.81
   0 -10 -13   18.42    7.07
   0 -10  13   26.77    4.41
   0 -10  13   20.02    7.57
   4 -10  11 1539.91   61.90
  -4 -10 -11 1330.62   61.20
   4  10  11 1418.25   55.33
   4 -10  11 1358.65   47.00
   7  -9 -14   10.53    7.87
  -7   9  14   13.18    7.76
  -6   6  18 1098.11   46.79
  -6  -6  18 1135.19   45.55
   6  -6 -18 1064.91   41.95
  -6  -6  18 1088.55   44.11
 -15  -3  -4    1.72    4.63
  15   3   4    4.93    3.72
  -3  -9  15  211.51   15.52
  -3  -9  15  182.49   10.01
  -3   9  15  208.52   12.94
   3  -9 -15  209.69   13.24
   6  -4  16  342.78   15.50
  -6  -4 -16  333.27   17.09
   6  -4  16  328.16   19.55
   6   4  16  315.55   17.71
 -11   7  14  137.35   10.63
 -11  -7  14  135.17    8.43
 -11  -7  14  126.23   11.47
  11  -7 -14  124.41   12.54
  -6 -12   6   -1.69    3.99
  -6  12   6    4.08    6.53
   6 -12  -6   14.51    8.01
  14   2   7    4.13    5.26
 -14  -2  -7    8.03    5.58
   3  -5 -19  226.40   16.62
  -3  -5  19  239.43   14.94
   0   0 -20  234.26   12.90
   0   0  20  260.22   12.45
   5  -9  12   58.08    5.86
   5  -9  12   74.09    8.65
  -5  -9 -12   53.80    7.44
   5   9  12   56.20    8.68
   3  -3 -20  119.00    9.53
  -3  -3  20  126.25   10.58
  -3   3  20  107.90    9.65
   3   3 -20  115.25    9.19
   4 -12  -8   24.83    8.31
   4  12  -8   16.31    4.93
  -4  12   8   15.64    6.60
  -4 -12   8   26.10    5.91
  12   8   4   16.81    4.30
 -12  -8  -4   22.83    6.08
  12  -8   4   20.71    4.20
  12  -8   4   13.47    3.49
  -1  13  -3   22.18    3.92
  -1 -13  -3   33.02    7.93
   1  13   3   21.84    6.81
   1 -13   3   28.14    6.85
 -13  -7  11  362.21   14.67
 -13   7  11  320.60   20.39
  13  -7 -11  277.30   19.95
  -3  13   1 2013.30   70.64
  -3 -13   1 1954.79   76.16
   3  13  -1 2014.36   69.53
   3 -13  -1 2046.89   80.95
  10   0 -19    9.07    6.88
 -10   0  19    9.33    5.92
   5 -11   8   90.50    7.53
  -5  11  -8  108.58    7.24
   5  11   8   80.20    8.48
  -5 -11  -8   89.43    9.47
  -5  -3  20   57.18    6.82
   5  -3 -20   49.17    7.61
  -5  -3  20   37.32    4.21
  -5   3  20   46.67    7.28
 -11  -9  10    9.08    4.95
  11   9 -10    3.75    4.03
 -11   9  10    1.40    7.22
  11  -9 -10   -3.73    7.17
   3 -13   0  363.44   21.01
  -3  13   0  366.68   19.38
   3  13   0  394.47   19.37
  -3 -13   0  364.61   20.22
 -14  -6  -3  504.92   26.94
  14   6   3  514.27   21.64
  10  10   3  115.48    8.25
 -10  10  -3   95.57    6.17
 -10 -10  -3  122.45   10.97
  -5  -5  19  327.27   18.11
  -5   5  19  323.12   16.76
   5  -5 -19  287.67   18.15
  -6  -8  16  164.44    8.57
   6  -8 -16  115.81   11.48
  -6   8  16  121.70   11.45
  -6  -8  16  121.08   10.17
  10   8   8 2194.87   78.97
 -10  -8  -8 2284.05   85.13
  10  -8   8 2325.77   83.24
  10  -8   8 2210.38   75.57
 -17   1   5   61.46    4.95
 -17  -1   5   64.92    5.68
 -17   1   5   68.11    5.81
 -17  -1   5   88.29    8.02
   3  13  -2  121.35    9.32
  -3  13   2  137.50   11.36
  -3 -13   2  141.17    8.37
   3 -13  -2  142.11   12.16
   9  11  -6  247.21   12.96
  -9 -11   6  234.76   11.82
   9 -11  -6  217.55   15.51
  -9  11   6  237.05   15.00
  15  -5 -10   21.24    7.76
 -15  -5  10   24.75    7.68
 -15   5  10   26.03    5.72
 -15  -5  10   18.82    4.96
  -9 -11  -1  169.81   11.23
  -9  11  -1  195.53   11.60
   9  11   1  178.57   11.52
   9 -11   1  220.64   13.12
   6 -12   3    6.36    4.79
  -6 -12  -3   11.41    4.60
  -6  12  -3   14.31    5.52
   6  12   3    5.92    4.57
 -17   1   4  241.78   11.55
 -17  -1   4  232.38   13.98
 -17   1   4  292.64   12.15
 -17  -1   4  277.00   13.21
  11  -7   8  451.25   21.37
 -11  -7  -8  494.79   25.84
  11   7   8  439.66   21.43
  11  -7   8  425.73   17.33
 -16  -4   1 1344.95   52.94
  16   4  -1 1332.23   46.85
  14  -2 -15 1549.23   59.17
 -14  -2  15 1572.23   61.74
 -14   2  15 1593.20   67.26
 -14  -2  15 1728.66   60.55
   0  -8  16  187.15   14.30
   0  -8 -16  145.59   12.34
   0   8  16  128.53   11.80
   0  -8  16  102.40    7.55
 -16   4   8  109.04    6.25
 -16  -4   8   80.33    9.46
 -16   4   8   96.37    8.86
 -16  -4   8  101.94    7.95
  -8  -6 -13  166.59   12.16
   8   6  13  178.48   14.00
   8  -6  13  193.46    9.24
   8  -6  13  198.03   13.30
 -17   1   6   61.26    5.37
 -17  -1   6   71.49    7.22
 -17   1   6   68.53    7.02
 -17  -1   6   56.31    5.81
   1  13  -4   12.30    4.82
   1 -13  -4    6.59    5.07
  -1 -13   4    6.39    6.53
  -1  13   4    8.08    7.49
  11  -9   4   22.46    6.85
  11  -9   4   33.32    5.50
 -11  -9  -4   24.81    5.60
  11   9   4   34.95    5.46
  -8 -10  -7   12.68    6.94
  -8  10  -7    5.44    3.33
   8 -10   7    8.18    5.15
   8  10   7   14.06    6.72
   4  12   6    2.05    4.87
  -4 -12  -6   -0.03    7.56
   4 -12   6   -0.52    6.53
  -4  12  -6    3.46    4.24
 -14  -6  11  221.42   11.77
 -14  -6  11  234.38   17.20
  14  -6 -11  251.83   15.19
 -14   6  11  255.68   13.55
  -8   0  20 1404.66   51.08
   8   0 -20 1382.32   47.80
  -3  13  -1 1126.42   44.36
   3 -13   1 1163.12   44.20
  -3 -13  -1 1060.16   44.74
   3  13   1 1064.98   41.26
   7  -7  13  101.49    9.65
   7  -7  13   67.72    6.09
   7   7  13  101.07   10.78
  -7  -7 -13  103.44   10.29
   1  -9 -15  176.83   12.08
  -1  -9  15  217.43   15.36
  -9  -3  19  347.31   18.76
  -9  -3  19  429.98   16.33
  -9   3  19  346.64   15.60
   9  -3 -19  371.11   19.76
 -13  -5  -7 1485.18   63.84
  13   5   7 1419.30   59.11
  12   8 -11  517.89   21.40
  12  -8 -11  500.53   26.44
 -12  -8  11  517.19   19.90
 -12   8  11  524.86   23.88
 -13  -7  -4   23.09    6.52
  13   7   4   31.72    5.71
   5 -11 -11  361.76   19.49
   5  11 -11  304.12   13.27
  -5  11  11  352.44   16.71
  -5 -11  11  336.51   14.62
 -17  -1   3  106.49    7.74
 -17  -1   3  115.91    9.16
  16   2   2   19.50    3.00
 -16  -2  -2   12.49    4.86
 -12   0 -11   11.04    5.77
  12   0  11    7.34    5.48
   3 -13  -3  273.81   18.18
  -3  13   3  298.94   14.26
  -3 -13   3  309.93   14.53
   3  13  -3  261.54   13.50
  -9   3 -14   50.14    7.50
   9   3  14   50.59    7.33
   9  -3  14   71.31    7.25
  -9  -3 -14   50.02    6.60
  -5   9  15  181.29   13.17
  -5  -9  15  179.44   10.17
   5  -9 -15  175.11   13.89
  -5  -9  15  178.25   13.01
 -16   2  11 1241.96   43.89
 -16   2  11 1166.13   45.11
 -16  -2  11 1180.22   49.13
 -16  -2  11 1139.10   44.77
 -10   4  18   45.20    7.13
 -10  -4  18   43.30    4.33
  10  -4 -18   28.18    7.69
 -10  -4  18   38.05    7.32
  14   4   6 1645.22   66.34
 -14  -4  -6 1814.37   67.20
  -8  -4  19  285.03   17.57
  -8   4  19  262.69   13.11
  -8  -4  19  284.37   12.83
   8  -4 -19  295.67   17.73
   9  -7 -16  211.99   16.25
  -9  -7  16  185.16   10.81
  -9  -7  16  177.98   12.85
  -9   7  16  198.00   11.42
  10  10  -9   11.06    4.01
 -10 -10   9   11.71    3.59
 -10  10   9   10.40    7.05
  10 -10  -9    1.15    7.13
   7  -7 -17  400.04   18.94
  -7   7  17  393.03   20.05
   1 -11  11   35.21    6.07
  -1 -11 -11   25.84    7.75
  -1  11 -11   36.11    4.47
   0  -6 -18 1444.59   60.05
   0   6  18 1486.97   53.39
   0  -6  18 1467.42   48.22
   0  -6  18 1570.79   62.20
 -17  -1   7   61.82    7.67
 -17  -1   7   54.55    6.11
 -17   1   7   29.66    6.16
 -17   1   7   36.03    4.29
 -15  -5  -2 2029.06   80.00
  15   5   2 2139.44   70.28
 -13  -3  16  132.16    8.21
  13  -3 -16  122.31   10.70
 -13   3  16  125.98   10.98
 -13  -3  16  115.71    9.51
   9   7  11   50.88    6.87
   9  -7  11   64.01    6.82
   9  -7  11   55.71    7.22
  -9  -7 -11   54.68    6.62
  -2  12   9  129.19   11.96
  -2 -12   9  162.94   10.65
   2 -12  -9  148.71   12.86
   2  12  -9  169.37    8.98
   6  10 -13   48.75    4.95
  -6  10  13   28.56    7.93
   6 -10 -13   18.57    5.78
  -6 -10  13   38.42    6.21
  -6   2 -17   19.99    6.98
   6   2  17   20.10    6.75
   6  -2  17   28.92    5.86
  -6  -2 -17   29.05    7.03
   3  11  10 1230.05   51.89
   3 -11  10 1317.59   47.66
  -3 -11 -10 1144.26   53.60
  -3  11 -10 1287.99   43.95
   9  -9 -13  252.00   17.43
   9   9 -13  206.10    9.88
  -9  -9  13  232.04   11.64
  -9   9  13  222.77   16.83
   1  13   4  138.96   11.00
  -1 -13  -4  149.36   10.53
  -1  13  -4  118.29    9.61
   1 -13   4  118.56    9.74
   3   1  19 1135.61   45.42
  -3   1 -19 1222.13   46.63
   3  -1  19 1112.87   42.59
  -3  -1 -19 1231.40   45.15
  -3  -7 -16  294.64   18.57
   3  -7  16  284.44   16.39
   3  -7  16  331.83   13.72
   3   7  16  283.69   16.34
   9  -9   8   39.60    7.53
   9  -9   8   49.23    5.99
   3 -13   2  250.22   13.54
   3  13   2  202.78   11.86
  -3 -13  -2  208.50   14.23
  -3  13  -2  216.05   15.50
  -6  12   7   47.68    8.57
   6 -12  -7   52.61    8.76
  -6 -12   7   25.00    6.24
   7  11   6  667.89   31.17
  -7 -11  -6  688.77   28.33
   7 -11   6  595.55   28.69
  -7  11  -6  689.45   26.92
   9  -5 -18    2.97    6.98
  -9  -5  18   28.56    4.65
  -9  -5  18    6.89    6.56
  -9   5  18   11.03    7.24
   0  -2  20   45.72    5.21
   0  -2 -20   51.67    6.93
   0   2  20   42.57    7.28
   0   2 -20   41.50    6.56
  -1  -5  19   95.73    6.41
   1  -5 -19  101.04    8.84
  -1  -5  19  125.26   10.36
  -1   5  19   90.12    9.22
 -15  -3  13   10.42    7.84
  15  -3 -13   10.49    8.21
 -15   3  13   19.73    6.18
 -15  -3  13    3.87    4.23
 -14  -4  14  260.71   15.63
  14  -4 -14  239.64   17.32
 -14  -4  14  325.62   14.69
 -14   4  14  293.49   14.87
 -15  -1  14  508.10   20.39
 -15   1  14  476.56   24.60
 -15  -1  14  450.81   20.94
 -15   1  14  502.62   19.01
 -17  -1   2   15.88    4.03
 -17  -1   2   14.84    6.06
  -2  12  -8  150.28    7.56
  -2 -12  -8  151.71   10.22
   2 -12   8  147.68    9.99
 -10  -2  19   18.10    3.92
 -10  -2  19   12.87    6.55
  10  -2 -19    5.41    6.85
 -10   2  19   13.49    6.20
  -9  11   7   37.67    7.39
   9 -11  -7   47.78    8.25
   9  11  -7   36.16    3.77
  -9 -11   7   41.42    6.77
   9   5  13   83.34    8.92
  -9  -5 -13   87.89    8.74
   9  -5  13   97.23    8.35
   9  -5  13   81.91    5.43
  -7  11  10 2195.05   82.89
   7 -11 -10 2141.77   92.51
  -9 -11  -2   14.05    6.12
   9 -11   2    7.68    7.02
  -9  11  -2    2.53    3.83
   9  11   2    8.73    5.26
 -16   0  12  429.81   23.74
 -16   0  12  456.20   19.75
 -11   3  18  758.58   35.14
 -11  -3  18  719.67   32.19
  11  -3 -18  739.57   33.61
   3 -13  -4   70.65    8.27
  -3 -13   4   97.97    7.69
   3  13  -4   77.17    7.65
  -3  13   4   86.87    9.39
   6   6  15   13.26    7.90
   6  -6  15    7.24    3.69
  -6  -6 -15   15.02    7.76
   6  -6  15    9.20    6.16
 -10  -8  14   84.99    5.79
  10  -8 -14   95.00    9.99
 -10  -8  14   79.18   10.37
 -10   8  14   97.20    9.62
   8  -8  11   99.44    8.27
  -8  -8 -11   95.60    9.30
   8  -8  11   72.67    6.69
   8   8  11   74.91    8.68
 -16  -4   0  681.41   30.31
  16   4   0  687.90   26.68
  12  -6   8   89.07    6.63
 -12  -6  -8   82.01    9.83
  12   6   8  101.73    9.42
  12  -6   8   99.37    5.93
  -1  -3  20 1449.63   70.76
  -1   3  20 1526.51   62.76
   1  -3 -20 1523.73   60.11
   1   3 -20 1606.56   62.45
  -7  -3 -16   55.27    7.06
  -7   3 -16   43.72    6.72
   7   3  16   47.20    7.64
   7  -3  16   36.77    6.81
 -16   4   9  245.03   10.88
 -16  -4   9  223.80   17.15
 -16  -4   9  236.29   12.04
 -16   4   9  282.84   17.03
 -10  -6 -11   39.85    7.64
  10  -6  11   40.25    6.82
  10   6  11   53.09    8.27
  10  -6  11   38.78    3.93
   0 -12   9 1673.72   63.79
   0  12  -9 1519.08   56.00
   0 -12  -9 1556.12   60.06
   0  12   9 1680.88   68.46
  -1 -13   5  212.74   12.07
   1 -13  -5  206.06   14.99
  -1  13   5  242.63   14.82
   1  13  -5  214.66   12.72
   6  -8  13   17.52    8.03
  -6  -8 -13   10.60    6.90
   6  -8  13    8.68    4.04
   6   8  13    3.79    7.45
 -17  -1   8 1005.16   41.38
 -17   1   8 1033.03   42.32
 -17  -1   8  973.42   43.29
 -17   1   8 1029.60   41.69
   1   7  17  602.34   31.15
   1  -7  17  567.75   25.75
   1  -7  17  607.39   27.06
  -1  -7 -17  566.89   26.47
   7  -5  15   88.35    8.70
   7   5  15   80.83    7.97
  -7  -5 -15   89.67    9.04
   7  -5  15   75.68    5.57
  -6 -12  -4    6.21    5.05
   6  12   4    6.40    6.26
   6 -12   4   -3.07    5.95
  -6  12  -4   -2.00    5.09
  14   0   8  189.42   11.15
 -14   0  -8  179.43   12.07
  -8  -2  20   92.98    5.73
  -8   2  20   59.61    7.52
   8  -2 -20   55.31    8.47
  -8  -2  20   71.99    7.86
   5   1  18  507.64   25.21
  -5  -1 -18  522.56   22.30
   5  -1  18  503.30   25.36
  -5   1 -18  517.68   21.69
 -12   0  18  518.64   23.30
  -8  10  12   15.47    6.02
   8 -10 -12   21.89    7.48
   8  10 -12    6.18    3.34
  -8 -10  12    8.19    5.19
  -7   3  20   79.69    8.52
  -7  -3  20   94.96    6.88
   7  -3 -20   75.21    8.95
  13  -3   9  904.70   37.01
  13  -3   9  826.19   33.13
 -13  -3  -9  987.65   45.77
  13   3   9  905.97   37.84
  10  10   4  248.87   14.45
  10 -10   4  267.82   13.47
 -10  10  -4  259.62   12.25
 -10 -10  -4  215.16   14.29
  12  -4  10 1042.83   39.91
 -12  -4 -10 1153.65   50.48
  12   4  10 1111.81   44.95
  12  -4  10 1044.23   43.11
 -12  -2 -11  185.94   13.86
  12  -2  11  205.20   12.60
 -12   2 -11  229.23   14.12
  12   2  11  177.32   12.43
 -13   1  17   77.55    7.33
  13  -1 -17   84.15    9.46
 -13  -1  17   80.03    8.83
 -13  -1  17   59.66    4.54
 -15  -5  11   21.17    4.73
 -15   5  11    1.77    5.67
 -15  -5  11    6.49    6.88
  15  -5 -11   15.59    7.42
   1  -1  20  203.19   11.97
   1   1  20  184.34   12.15
  -1   1 -20  206.44   11.72
  -1  -1 -20  205.74   12.18
  -3 -11  12 1605.81   59.05
   3  11 -12 1553.46   54.39
   3 -11 -12 1463.67   59.63
  -3  11  12 1639.08   60.24
   4  12  -9    7.12    4.79
  -4  12   9   -3.08    5.27
  -4 -12   9    1.18    5.57
   4 -12  -9  -11.46    8.62
  -4  -4  20  267.87   11.20
   4  -4 -20  207.68   13.94
  -4  -4  20  207.43   12.00
  11  -3  12  481.06   18.53
 -11  -3 -12  424.25   26.55
  11  -3  12  446.57   20.42
  11   3  12  436.10   21.14
  -3  13  -3  103.04    8.85
   3  13   3  106.85    9.91
   3 -13   3  143.84   10.48
  -3 -13  -3  134.58    9.89
  -7   5  19  672.39   30.35
  -7  -5  19  719.51   29.73
   7  -5 -19  702.81   33.43
  -2  10  14  713.89   36.51
   2 -10 -14  656.03   33.97
  -2 -10  14  667.60   34.78
  -2 -10  14  700.89   26.51
   6  10  10   31.84    7.82
   6 -10  10   24.86    9.93
   6 -10  10   40.10    5.72
  -6 -10 -10   41.13    7.82
 -12  -8  -5   22.12    7.17
  12   8   5   17.70    6.35
  12  -8   5    8.00    3.93
  12  -8   5    9.57    4.15
 -17  -1   1  127.91    9.67
 -17  -1   1  170.11    8.99
   5  -7  15 2294.94   89.90
   5   7  15 2408.46   81.37
   5  -7  15 2277.66   77.82
  -5  -7 -15 2258.23   90.00
 -11   9  11    8.87    7.36
  11   9 -11    5.32    2.53
  11  -9 -11    4.35    7.88
 -11  -9  11   -0.89    5.54
 -13  -7  12 1410.67   46.58
  13  -7 -12 1364.55   60.82
 -13   7  12 1432.70   62.98
 -13  -7  12 1336.61   64.29
 -15  -3  -5   56.25    6.47
  15   3   5   54.16    5.81
 -14  -6  -4  128.31    9.66
  14   6   4  116.49    8.17
   1  11 -12   24.43    4.34
  -1 -11  12   28.37    6.37
  -1  11  12   19.93    8.33
   1 -11 -12   22.15    8.41
 -14   0  16 1928.92   71.01
 -14   0  16 1962.68   72.89
 -12  -6  15    7.56    3.59
  12  -6 -15   10.10    8.20
 -12   6  15   13.27    7.12
 -12  -6  15    4.72    8.08
  -4   0  21   10.49    6.43
   4   0 -21   19.01    7.17
 -15  -1  -6   22.09    5.26
  15   1   6   17.87    3.27
  -1  13  -5  242.53   14.54
   1 -13   5  237.21   14.83
  -1 -13  -5  251.59   15.47
   1  13   5  244.02   16.18
   4 -10 -14   80.96    8.62
  -4 -10  14  129.11    8.43
  -4 -10  14   69.98    9.77
  -4  10  14  109.93   10.29
   3 -13  -5   34.62    8.02
  -3 -13   5   41.35    7.27
  -3  13   5   34.85    6.26
   3  13  -5   37.45    6.06
  14   8  -4   16.76    3.23
 -14   8   4   11.13    4.20
  14  -8  -4   10.03    6.12
 -14  -8   4   21.72    4.52
 -11   5  17  126.93    9.09
 -11  -5  17  115.80   10.48
 -11  -5  17  120.97    7.38
  11  -5 -17  114.64   11.13
 -11  -9  -5    9.59    7.73
  11   9   5    0.75    5.86
  11  -9   5   15.70    5.59
  11  -9   5    3.55    6.45
   3   9  14   18.55    5.98
  -3  -9 -14    8.73    5.07
   3  -9  14   18.93    4.94
   3  -9  14   14.89    7.50
  -4 -12  -7  109.47   10.68
  -4  12  -7   97.24    6.93
   4 -12   7   93.54    9.06
   4  12   7   98.82    8.13
  14  -8  -3   13.95    5.15
 -14   8   3   21.98    4.17
  14   8  -3   19.68    3.33
 -14  -8   3   14.28    5.66
 -14   6  12  224.57   12.21
 -14  -6  12  248.89   11.33
 -14  -6  12  150.56   15.84
  14  -6 -12  181.79   13.02
  16   2   3  460.83   21.62
 -16  -2  -3  485.29   22.28
   2  10  13  118.25   10.99
  -2 -10 -13  110.15   11.11
   2 -10  13  120.19    8.44
   2 -10  13   85.53   12.13
  14   8  -5  408.43   16.45
 -14   8   5  407.37   18.39
 -14  -8   5  383.61   16.31
  14  -8  -5  356.03   19.38
  -8  12   2  127.99    9.43
  -8 -12   2   97.06    9.08
   8 -12  -2   94.90   10.38
   8  12  -2  109.81    8.53
  -3  -7  18  672.43   26.96
  -3   7  18  623.53   30.42
   3  -7 -18  608.14   28.37
  -3  -7  18  700.00   23.77
  -8   6  18  456.48   24.73
  -8  -6  18  487.27   19.21
   8  -6 -18  429.21   26.39
 -16   2  12   82.36    5.90
 -16  -2  12   64.06    8.66
 -16  -2  12   88.55    6.81
 -16   2  12   66.76    8.66
  10  10 -10   49.03    5.30
 -10  10  10   42.90    8.42
  10 -10 -10   40.28    8.62
 -10 -10  10   41.95    6.73
  -9  -1  20   88.88    7.42
   9   1 -20   85.67   10.30
   9  -1 -20   67.21    9.51
  -9   1  20   81.83    8.13
  -8  12   3   25.66    7.26
   8  12  -3   16.46    4.96
  -8 -12   3   23.99    6.70
   8 -12  -3   12.96    8.02
 -13   9   4   50.55    6.01
  13   9  -4   42.36    5.29
  13  -9  -4   40.83    8.09
 -13  -9   4   60.91    6.75
 -17  -1   9  327.74   16.57
 -17   1   9  399.30   20.61
 -17   1   9  332.41   16.57
 -17  -1   9  400.32   19.98
   9 -11  -8   -7.74    8.24
   9  11  -8    2.82    4.41
  -9 -11   8    8.41    6.04
  -9  11   8    2.86    7.96
  13  -9  -3  104.61    9.85
 -13   9   3  126.49    9.43
 -13  -9   3  123.04    9.66
  13   9  -3  127.71    7.73
 -13   5  15  241.42   13.74
  13  -5 -15  192.57   16.23
 -13  -5  15  213.52   13.96
 -13  -5  15  264.21   11.98
  -2   4  20    1.85    6.77
   2  -4 -20    5.52    6.83
  -2  -4  20    7.09    6.21
  -2  -4  20    9.43    3.86
 -17  -3   5   22.21    5.06
 -17  -3   5   18.79    7.34
 -15  -5  -3  563.24   24.71
  15   5   3  532.97   23.94
  -9  11  -3  272.09   13.42
   9 -11   3  259.21   14.11
  -9 -11  -3  234.22   16.51
   9  11   3  257.37   12.92
 -10   0 -14   13.33    7.11
  10   0  14   14.26    6.27
  -6  12   8  125.85   12.74
  -6 -12   8  144.90    8.58
   6 -12  -8  127.81   10.83
  -5 -11  -9   54.48    8.17
   5  11   9   49.24    7.86
  -5  11  -9   18.53    4.21
   5 -11   9   37.48    7.14
  16   4   1   87.56    6.15
 -16  -4  -1   84.13    8.99
 -12  -8  12  226.90   12.38
  12   8 -12  218.93    9.91
 -12   8  12  248.02   17.54
  12  -8 -12  220.58   17.84
   8 -12  -1   49.70    8.69
  -8 -12   1   42.26    6.01
   8  12  -1   36.77    5.08
  -8  12   1   55.60    7.16
 -17  -3   4   71.67    6.81
 -17  -3   4   79.01   10.18
  13   7   5  308.13   16.79
 -13  -7  -5  276.89   16.38
   1  -9  15  350.29   21.03
   1  -9  15  487.33   21.55
  -1  -9 -15  385.21   23.01
   1   9  15  443.24   22.00
   5  -1 -21   20.13    8.04
   5   1 -21   27.59    6.79
  -5  -1  21   28.12    6.97
  -8   0 -16  321.59   17.23
   8   0  16  310.16   14.67
  -3   1  21 1231.55   49.50
   3   1 -21 1286.83   57.12
   3  -1 -21 1277.00   45.52
  -3  -1  21 1233.57   45.71
  -9  -1 -15   11.24    6.11
   9  -1  15   13.17    6.12
   9   1  15   19.30    7.23
  -9   1 -15   27.13    6.93
 -16  -4  10   22.70    9.06
 -16  -4  10   16.36    5.35
 -16   4  10   24.19    6.51
 -16   4  10   11.75    3.68
   4  -8 -17  210.69   14.91
  -4   8  17  207.67   15.42
  -4  -8  17  215.12   10.89
  -4  -8  17  222.96   14.86
  13   9  -5  102.14    7.08
 -13  -9   5  118.80    7.74
 -13   9   5  116.33    9.86
  13  -9  -5   91.91   11.05
 -14   8   2  123.48    7.06
 -14  -8   2  129.74    9.18
  14   8  -2  153.25    8.56
   7  -9  11  336.44   17.59
   7   9  11  322.14   17.31
  -7  -9 -11  289.63   21.46
   7  -9  11  320.63   15.57
 -17  -3   6   87.57    7.18
 -17   3   6   96.62    6.88
 -17  -3   6   86.46    9.54
 -17   3   6   85.30    6.75
 -12   4  17  477.09   20.08
 -12  -4  17  558.86   22.23
 -12  -4  17  474.58   23.46
  12  -4 -17  462.82   26.24
 -11  -7  15   93.16   10.72
 -11   7  15  104.29    8.92
  11  -7 -15  102.05   12.11
 -11  -7  15   96.70    6.66
  13   1  10  138.98   10.40
 -13   1 -10  105.10    9.81
  13  -1  10  124.38    9.17
 -13  -1 -10   95.14    9.88
  -6  -4  20  343.39   15.92
   6  -4 -20  351.52   19.37
  -6   4  20  386.66   16.72
  -6  -4  20  287.23   12.47
  14  -2   8   30.43    3.63
  14  -2   8   31.70    2.35
 -14  -2  -8   26.53    7.41
  14   2   8   28.07    6.40
   1 -13  -6    3.27    8.14
  -1 -13   6    2.62    6.25
  -1  13   6    3.63    6.13
   1  13  -6    6.34    5.46
  14   8  -6  296.17   12.46
 -14  -8   6  309.43   14.64
  14  -8  -6  315.95   17.76
 -14   8   6  274.48   15.28
  -8  12   4   22.97    7.62
  -8 -12   4   13.36    5.51
   8  12  -4   15.25    3.73
   8 -12  -4   15.26    8.76
  -8  -4 -15   43.90    7.71
   8   4  15   44.35    6.62
   8  -4  15   58.62    7.10
   8  -4  15   30.10    3.81
  13   9  -2  190.12   10.61
 -13  -9   2  145.26    9.79
  13  -9  -2  131.68   10.46
 -13   9   2  178.81   10.95
 -10  -6  17  154.43   11.55
 -10  -6  17  145.28    8.32
 -10   6  17  148.72   11.78
  10  -6 -17  153.36   13.60
  12  -2 -18  -14.66    9.49
 -12  -2  18   10.73    4.15
 -12   2  18    5.93    6.72
 -12  -2  18   16.69    6.68
  -5  -7  18   35.17    4.28
   5  -7 -18   34.22    9.39
  -5   7  18   34.49    8.05
  -5  -7  18   37.37    8.41
  -2  -8  17  751.35   33.37
   2  -8 -17  675.82   34.12
  -2  -8  17  831.58   30.92
  11  -5  11   62.73    5.94
  11  -5  11   64.25    6.62
  11   5  11   59.38    8.77
 -11  -5 -11   75.20    9.61
  -5  13   1  415.76   20.16
  -5 -13   1  382.35   20.68
   5 -13  -1  401.62   19.77
   6   0 -21   -5.98    7.49
  -8 -10  -8   88.39    8.42
   8  10   8   82.95    9.63
   8 -10   8   66.29    6.66
   8 -10   8   70.31   10.50
 -11   1  19   14.42    6.58
 -11  -1  19   12.27    3.70
  11  -1 -19    5.37    7.51
 -11  -1  19    3.58    4.54
  -5 -13   2  622.14   26.46
   5 -13  -2  735.34   30.71
  -5  13   2  594.71   33.34
  -2   0  21    4.34    4.17
   2   0 -21    1.54    6.22
 -17  -3   3  330.50   15.67
  17   3  -3  329.39   13.49
 -15  -7   4   23.52    6.43
  15   7  -4   29.34    4.32
 -15   7   4   14.90    2.79
  -7   9  15   11.29    6.38
   7  -9 -15   11.64    8.52
  -7  -9  15   22.93    5.49
  -7  -9  15   11.14    9.00
   4 -10  12  587.04   21.02
   4 -10  12  404.23   27.54
   4  10  12  542.13   25.53
  -4 -10 -12  468.54   24.20
  -3  13  -4  369.18   21.93
   3 -13   4  505.12   19.95
   3  13   4  470.97   22.25
  -3 -13  -4  456.83   25.99
  -8  12   0    1.27    5.22
   8 -12   0    6.86    7.76
   8  12   0    9.74    6.12
  -8 -12   0    5.87    4.32
 -15   7   5 1419.08   52.50
 -15  -7   5 1413.46   52.23
  15  -7  -5 1370.84   50.06
  15   7  -5 1416.92   47.47
   4   4  18  337.76   15.84
  -4  -4 -18  336.48   18.07
   4  -4  18  296.51   16.48
   4  -4  18  332.25   14.32
  10  -8   9  186.73   11.25
  10   8   9  226.96   13.88
 -10  -8  -9  217.96   15.24
  10  -8   9  178.09   12.74
  -4  -6  19  159.88    8.54
  -4  -6  19  201.72   10.94
  -4   6  19  189.67   11.54
   4  -6 -19  172.18   12.24
 -17  -1   0    4.05    4.98
 -17  -1   0    9.55    4.29
  10  -4  13  206.69   10.55
 -10  -4 -13  189.95   13.44
  10   4  13  199.80   13.67
  10  -4  13  184.69   11.56
  -5 -13   0    4.29    6.23
  -5  13   0    7.99    4.42
   5 -13   0    3.17    8.18
  -3  -5 -18    2.84    6.34
   3   5  18    6.86    7.17
   3  -5  18    0.14    2.48
   3  -5  18   -6.52    5.78
   2   4  19   -5.18    7.06
   2  -4  19   -0.08    3.57
  -2  -4 -19    4.44    6.45
   2  -4  19   -2.65    5.88
   8  -8 -16  486.98   26.73
  -8   8  16  433.88   26.64
  -8  -8  16  381.07   18.44
  -5  11  12  293.98   20.24
   5  11 -12  288.88   14.33
   5 -11 -12  253.49   18.50
  -5 -11  12  295.91   13.81
  15   7  -3   74.94    5.88
 -15  -7   3   64.38    7.54
   6 -12   5  389.29   17.50
   6  12   5  371.46   21.03
  -6  12  -5  358.91   16.85
  -6 -12  -5  423.02   20.87
 -17   3   7   59.96    6.55
 -17  -3   7   58.80    6.65
 -17   3   7   57.99    5.98
 -17  -3   7   46.31    9.74
  13  -9  -6   97.91   10.26
 -13  -9   6  101.78    7.27
  13   9  -6  112.58    6.62
 -13   9   6  113.71    9.74
  -5  13   3  321.35   17.06
  -5 -13   3  327.62   16.80
   5 -13  -3  344.71   18.10
   2  12 -10    6.97    4.47
  -2 -12  10   16.65    4.75
   2 -12 -10   44.39    8.85
  -2  12  10   39.63    8.54
   0 -10 -14    0.14    5.50
   0 -10  14   15.21    8.45
   0 -10  14   14.13    5.34
  11   7   9   19.20    7.56
 -11  -7  -9    8.48    4.70
  11  -7   9   17.26    4.72
  11  -7   9   14.15    5.51
 -16   0  -4 2970.31   96.43
   7  11   7   63.61    6.79
  -7  11  -7   44.18    4.97
   7 -11   7   37.65    7.16
  -7 -11  -7   63.26    9.09
 -14  -2  16  394.71   22.64
  14  -2 -16  341.33   19.72
 -14  -2  16  428.27   18.60
 -14   2  16  367.43   20.22
   4   2 -21  744.91   37.03
  -4   2  21  717.70   36.61
   4  -2 -21  708.34   32.51
  -4  -2  21  761.41   31.16
  14   8  -1   39.19    5.22
 -14  -8   1   47.01    6.97
  13   5   8  336.32   19.23
 -13  -5  -8  330.18   18.02
 -16   0  13   20.89    4.93
 -16   0  13    7.44    5.50
  13  -9  -1  441.30   22.41
 -13   9   1  493.96   21.94
 -13  -9   1  496.03   23.07
  13   9  -1  518.48   20.15
   3  -3  19  126.02    9.83
  -3   3 -19  117.84   11.16
  -3  -3 -19  121.29    9.79
   3   3  19  128.68   10.52
   2  -8  16  353.47   20.21
   2   8  16  371.25   22.01
   2  -8  16  376.81   17.58
  -2  -8 -16  387.86   21.05
   4   0  19   10.30    5.97
  -4   0 -19    4.48    7.89
   8  12  -5   71.14    6.25
  -8  12   5   74.17    7.09
   8 -12  -5   52.97    9.18
  -8 -12   5   87.28    7.67
 -15  -7   6  779.27   37.22
  15   7  -6  782.07   28.27
  15  -7  -6  748.98   30.83
 -15   7   6  739.51   33.11
  14   4   7  832.20   33.35
 -14  -4  -7  845.13   37.72
  -3  13   6  115.19   10.69
   3  13  -6  110.71    8.32
   3 -13  -6  129.62   11.74
  -3 -13   6  113.08    8.25
  -7  11  11  547.92   24.79
   7 -11 -11  559.92   31.98
  -7 -11  11  504.70   22.45
 -14   8   7  496.14   26.99
 -14  -8   7  500.81   23.28
  14   8  -7  519.42   21.43
  14  -8  -7  481.91   26.43
   2 -12   9   52.17    7.19
  -2  12  -9   26.54    5.13
  -2 -12  -9   18.22    8.42
  15  -3 -14   51.56    9.85
 -15  -3  14   52.30   10.42
 -15   3  14   51.06    7.96
 -15  -3  14   37.27    5.19
 -17  -3   2 1530.80   55.66
  17   3  -2 1543.64   51.67
   1  -7 -18   18.74    8.15
  -1   7  18   29.75    8.73
  -1  -7  18   41.70    3.82
  -1  -7  18   23.80    7.21
   5  -9  13   90.03    7.54
   5  -9  13   92.14   10.56
  -5  -9 -13   78.35    7.49
   5   9  13   91.00    9.87
  11  -1  13  215.17   12.72
 -11  -1 -13  214.29   13.10
  11   1  13  215.01   13.90
 -11   1 -13  226.89   13.61
  -2   0 -20    3.33    6.07
   2   0  20    1.02    6.40
  -2  -6  19   81.84    5.69
   2  -6 -19   50.13    9.13
  -2  -6  19   54.71    8.00
  -3   9  16  464.47   27.01
  -3  -9  16  526.53   24.90
  -3  -9  16  427.46   21.96
   3  -9 -16  451.43   24.82
  15   7  -2   46.45    5.38
 -15  -7   2   35.72    6.80
   5 -13   1   38.78    8.49
  -5  13  -1   37.16    5.89
  10 -10   5   21.00    5.82
 -10  10  -5   24.00    4.34
  10  10   5   35.26    6.76
 -10 -10  -5   29.72    8.30
 -12 -10   3   20.04    6.21
  12  10  -3   19.66    4.35
 -12  10   3   30.45    6.49
  12 -10  -3   21.04    8.40
  -4  -8 -15  315.18   19.42
   4  -8  15  312.14   14.93
   4  -8  15  335.07   18.53
   4   8  15  355.80   19.70
  -1 -13  -6  431.31   24.51
  -1  13  -6  509.58   22.01
   1 -13   6  509.76   21.00
   1  13   6  426.29   24.56
  12  10  -4   17.57    4.93
  12 -10  -4    0.06    6.76
 -12  10   4    8.26    6.99
 -12 -10   4   15.64    6.62
 -17   1  10  181.50   11.33
 -17  -1  10  182.18    9.82
 -17   1  10  174.28   12.10
 -17  -1  10  203.52   13.20
 -15   5  12  322.33   14.82
 -15  -5  12  316.43   13.53
 -15  -5  12  246.31   17.69
  15  -5 -12  256.99   19.43
   7  -1  17  278.99   15.09
  -7  -1 -17  281.75   16.78
   7   1  17  261.98   16.52
  -7   1 -17  259.20   17.06
  -5  13   4  202.19   12.98
  -5 -13   4  207.45   10.96
   5 -13  -4  207.73   14.07
   5  13  -4  185.76   11.76
  10  -2  14    5.59    6.07
  10   2  14   -6.54    6.37
 -10   2 -14    0.61    7.76
 -10  -2 -14    5.83    6.44
   8  12   1   33.23    5.22
   8 -12   1   42.57    8.21
  -8 -12  -1   30.21    5.82
  -8  12  -1   36.90    6.21
  -9  -9  14   21.58    5.71
  -9   9  14   11.33    6.55
   9  -9 -14   10.25    9.15
  -9  -9  14    8.39    8.28
 -15  -1  15  555.90   24.22
 -15  -1  15  542.75   25.45
 -15   1  15  540.32   24.78
 -15   1  15  574.74   21.29
  -1  11 -12  113.20    6.62
  -1 -11 -12   83.43    9.41
   1 -11  12  123.09    8.51
  -8   2 -16   64.87    7.60
   8   2  16   89.96    8.69
  -8  -2 -16   68.25    8.85
   8  -2  16   76.87    7.96
   1   5  19    2.38    4.91
  -1  -5 -19   18.00    7.06
   1  -5  19   14.58    7.07
   1  -5  19   11.02    4.19
   5  -5  17    3.17    5.96
  -5  -5 -17   14.95    6.80
   5  -5  17    8.72    3.74
   5   5  17   15.47    7.51
 -14  -4  15   17.73    7.81
 -14  -4  15   12.70    4.47
  14  -4 -15    7.61    7.97
 -14   4  15   13.66    6.80
  -3 -11 -11  130.41   12.34
  -3  11 -11  154.65    8.48
   3  11  11  166.54   12.14
   3 -11  11  158.00   10.68
  12  10  -2   65.86    5.89
 -12  10   2   46.21    5.81
  12 -10  -2   40.74    8.42
 -12 -10   2   47.31    6.87
  -9  -9  -9 2811.16  108.09
   9   9   9 2678.52  103.91
   9  -9   9 2932.66  102.08
   9  -9   9 3142.04   97.23
 -17  -3   8  334.70   20.02
 -17  -3   8  363.62   15.23
 -17   3   8  370.09   18.98
 -17   3   8  385.60   18.50
   0  12  10   64.49    9.40
   0 -12  10   70.25    7.93
   0 -12 -10   64.26    9.23
   0  12 -10   50.13    6.12
 -13  -9   7    9.63    5.89
  13   9  -7   16.66    4.12
  13  -9  -7    1.81    8.30
 -13   9   7    4.10    6.50
  -6 -10  14   51.95    6.86
  -6  10  14   66.20    7.53
  -6 -10  14   70.63    9.99
   6 -10 -14   71.01    9.99
  -6   8  17  133.79   11.66
  -6  -8  17  155.78   12.55
  -6  -8  17  121.64    8.12
   6  -8 -17  170.03   12.98
 -15   7   7 1364.07   53.74
  15   7  -7 1268.06   43.49
 -15  -7   7 1318.15   45.20
  15  -7  -7 1328.92   51.00
  12  10  -5   26.34    5.18
 -12 -10   5   26.91    6.88
 -12  10   5   42.81    6.88
  12 -10  -5   25.09    8.88
   5   3  18   57.95    6.55
  -5   3 -18   42.37    8.93
   5  -3  18   56.36    7.72
  -5  -3 -18   66.12    8.39
  -4  12  10    0.60    5.50
   4 -12 -10    5.65    8.69
   4  12 -10   12.61    4.53
  -4 -12  10   15.77    6.11
  -9  11   9   19.56    7.97
  -9 -11   9    4.78    4.61
   9  11  -9   13.14    4.28
   9 -11  -9   13.48    8.11
   6  -2 -21    2.39    7.24
  -6   2  21    2.64    6.95
  -6  -6  19 1391.55   69.07
  -6   6  19 1516.02   57.38
  -6  -6  19 1486.57   50.11
   6  -6 -19 1436.03   57.07
  -9 -11  -4   13.53    7.05
   9  11   4   18.72    6.08
  -9  11  -4   21.10    5.38
   9 -11   4   23.53    6.90
  -2   2  21   10.80    4.77
  -2  -2  21   20.27    6.20
   2   2 -21   20.34    7.71
   2  -2 -21    0.95    7.86
   7   1 -21    8.98    7.89
  -7   1  21   16.91    6.58
  -7  -1  21    5.29    6.98
   7  -1 -21    1.41    7.98
   2   6  18   41.44    6.35
   2  -6  18   38.52    8.15
   2  -6  18   29.30    3.50
  -2  -6 -18   33.11    8.06
 -16  -4  -2   17.01    6.37
  16   4   2   19.26    4.52
 -13   3  17  289.86   18.17
 -13  -3  17  293.00   16.00
  13  -3 -17  270.88   17.23
 -13  -3  17  359.30   15.14
  11   9 -12   59.64    5.05
 -11   9  12   55.23    9.02
 -11  -9  12   66.65    7.15
  11  -9 -12   49.08    9.58
   1   1 -21    5.74    7.84
  -1   1  21   19.95    7.85
  -1  -1  21    8.22    6.15
   1  -1 -21    2.50    7.20
  13   9   0  110.02    7.71
 -13  -9   0   86.96    9.40
   4  -6  17  418.72   15.14
  -4  -6 -17  328.13   20.45
   4   6  17  373.25   17.99
   4  -6  17  352.04   16.51
 -16   4  11   94.96   10.96
 -16  -4  11  117.07    7.42
 -16  -4  11  105.98   10.00
 -16   4  11  106.37    5.64
 -14  -6  -5  152.70   12.47
  14   6   5  173.88   10.68
   1   3  20  877.02   36.95
   1  -3  20  844.89   35.99
  -1  -3 -20  922.35   37.65
  -1   3 -20  902.03   40.07
  14   8   0  112.39    7.85
 -14  -8   0  113.60    9.10
  -8 -12   6  219.50   12.55
   8  12  -6  237.62   13.38
  -8  12   6  243.52   15.69
   8 -12  -6  267.85   16.42
 -12  -8  -6   82.75    9.40
  12  -8   6  102.80    7.33
  12   8   6   95.37    8.56
  12  -8   6  107.26    7.82
   5  -9 -16   17.75    8.47
  -5  -9  16   21.75    9.06
  -5  -9  16   23.15    5.14
  -5   9  16   25.09    8.92
  13  -7 -13  289.23   19.67
 -13   7  13  357.09   19.40
 -13  -7  13  295.13   21.15
 -15  -7   1  370.62   20.52
  15   7  -1  426.30   16.24
  -8 -10  13   69.43    6.04
   8 -10 -13   42.02    9.51
  -8  10  13   53.40    7.24
   8  10 -13   79.84    5.31
  10   0 -20 3238.88  110.41
 -10   0  20 3210.77  124.33
 -10  -8  15   80.51   10.46
 -10  -8  15  116.57    8.51
 -10   8  15   68.47    7.95
  10  -8 -15   64.38   10.69
   6 -12  -9 1086.29   47.76
  -6 -12   9  973.92   42.45
  -6  12   9 1078.82   52.24
  -9  -7  17  172.80   13.92
   9  -7 -17  150.38   13.02
  -9   7  17  169.20   12.76
  -9  -7  17  185.51   10.70
  -5 -13  -2   36.25    6.88
  -5  13  -2   23.28    6.03
   5 -13   2   37.20    8.47
  12  10  -1  309.53   14.72
  12 -10  -1  261.50   17.67
 -12 -10   1  270.37   13.64
 -12  10   1  295.07   15.78
 -17  -3   1  141.06    9.86
  17   3  -1  129.54    7.14
  12  -6   9   16.80    3.78
 -12  -6  -9   19.69    7.17
  12   6   9   25.24    8.00
  12  -6   9   10.43    4.25
  -1  -9  16   85.36   10.67
  -1  -9  16   67.78    6.55
   1  -9 -16   75.27   11.07
 -14  -8   8   44.66    6.78
 -14   8   8   33.02    6.13
  14  -8  -8   42.35    8.78
  14   8  -8   33.25    4.59
  -1  13   7   33.90    8.31
   1 -13  -7   32.88    7.09
  -1 -13   7   39.84    5.48
   1  13  -7   56.40    6.62
  -3 -13  -5  183.14   13.42
   3 -13   5  184.02   12.98
  -3  13  -5  169.50   10.79
  -8  -6 -14  467.92   23.41
   8   6  14  451.31   21.35
   8  -6  14  426.53   20.44
   8  -6  14  439.24   23.01
  12   0  12   45.00    8.55
 -12   0 -12   60.12    6.80
   7   7  14  528.45   29.92
   7  -7  14  469.84   25.43
   7  -7  14  601.25   26.16
  -7  -7 -14  505.84   24.56
 -16  -2  -4   19.80    6.34
  16   2   4   25.02    3.58
 -17  -1  -1  304.04   15.38
 -17  -1  -1  311.57   15.76
  10 -10 -11   28.05    8.97
 -10  10  11   38.31    9.35
 -10 -10  11   33.92    6.10
  10  10 -11   35.71    4.80
  -9  -7 -12   28.65    8.21
   9   7  12   13.36    7.30
   9  -7  12   16.61    7.31
   9  -7  12   28.80    4.80
  -6  -4 -17  143.13   10.45
   6   4  17  144.00   11.19
   6  -4  17  159.58   11.12
   6  -4  17  126.03    7.85
   5 -13  -5   29.05    8.44
  -5 -13   5   21.24    7.31
  -5  13   5   17.31    7.83
   5  13  -5   15.81    4.00
  15   5   4    1.45    4.28
 -15  -5  -4    4.87    6.83
 -16  -2  13  201.40   13.58
 -16  -2  13  215.90   12.23
 -16   2  13  223.64   11.04
 -16   2  13  194.37   12.37
 -15  -3  -6  304.26   17.02
  15   3   6  300.29   16.26
 -12 -10   6   12.59    4.97
  12 -10  -6   15.86    8.97
 -12  10   6    5.31    6.85
  12  10  -6   13.95    3.25
 -11  -9  -6   43.64    8.90
  11   9   6   40.48    7.04
  11  -9   6   50.93    8.21
  11  -9   6   42.09    6.75
   0   8  17   20.21    8.15
   0  -8 -17   38.57    6.25
   0  -8  17   30.49    5.07
   0  -8  17   47.93   10.20
   4 -12   8    7.73    5.62
  -4 -12  -8    2.61    7.38
   4  12   8    3.91    4.89
  -4  12  -8   11.62    4.82
  -4   2 -19 1056.56   42.66
   4  -2  19  984.03   41.61
  -4  -2 -19 1022.73   38.72
   4   2  19  984.49   40.80
  14  -6 -13   14.81    8.64
 -14  -6  13   13.07    5.30
 -14   6  13   15.91    7.52
 -14  -6  13    7.83    8.30
   0  -4  20  359.33   21.50
   0  -4  20  284.02   12.94
   0  -4 -20  366.91   20.22
   0   4  20  361.58   17.94
 -16  -6   4  281.60   16.75
  16   6  -4  293.77   12.94
 -16   6   5  431.76   16.88
  16   6  -5  507.64   19.95
 -16  -6   5  523.67   23.83
  -3  -5  20   14.68    3.03
  -3  -5  20   17.27    6.31
  -6   0 -18  180.42   12.79
   6   0  18  218.66   13.72
   8  12   2   12.87    6.18
  -8  12  -2    7.58    6.23
  -8 -12  -2   13.41    6.80
   8 -12   2   15.97    7.67
  -2  -2 -20  209.04   11.54
  -2   2 -20  212.80   13.11
   2  -2  20  214.33   14.09
   2   2  20  216.63   13.13
  10  -4 -19   56.23    9.47
 -10  -4  19   45.01    5.04
 -10   4  19   62.56    7.92
 -10  -4  19   50.97    7.80
   7  -7 -18  244.63   17.80
  -7  -7  18  307.18   13.28
  -7   7  18  266.47   19.61
  -7  -7  18  295.16   18.09
  14   0   9   13.19    5.63
 -14   0  -9    8.25    6.29
  -5  -5  20  483.69   26.77
  -5  -5  20  506.14   18.63
  -5   5  20  487.83   22.09
   5  -5 -20  453.07   24.73
 -15   7   8  742.63   38.66
 -15  -7   8  693.68   31.45
  15  -7  -8  772.41   33.66
  15   7  -8  747.56   30.02
  -9   3  20   10.41    6.55
  -9  -3  20   11.27    4.12
  -9  -3  20   10.23    6.31
   9  -3 -20    3.19    8.35
   8   8  12  171.59   13.23
   8  -8  12  178.16   11.63
  -8  -8 -12  186.55   15.37
   8  -8  12  175.74   12.66
 -17   3   9  314.98   17.15
 -17  -3   9  358.79   14.47
 -17  -3   9  316.78   19.28
 -17   3   9  326.48   16.28
  -3 -11  13  456.07   19.66
   3 -11 -13  390.43   23.46
  -3  11  13  427.42   24.24
   3  11 -13  479.13   17.67
   3 -13  -7   16.55    8.41
  -3 -13   7   12.74    6.42
  -3  13   7   16.56    6.28
   3  13  -7   20.00    5.32
  13  -9  -8   26.43    9.78
  13   9  -8   31.07    4.51
 -13  -9   8   26.68    5.99
 -13   9   8   20.03    9.14
  15  -1   7  140.99    5.83
  15   1   7  109.78    9.36
 -15  -1  -7  117.89   10.72
  15  -1   7  133.18    5.26
  16   6  -3  289.09   13.56
 -16  -6   3  309.40   16.52
  16   6  -6 1826.03   59.07
 -16   6   6 1879.88   61.21
 -16  -6   6 1762.54   64.86
 -16   6   6 1619.86   64.93
 -12  -8  13  349.07   16.87
  12  -8 -13  297.98   20.96
 -12  -8  13  306.96   19.27
 -12   8  13  344.49   20.06
  13   7   6   13.70    6.64
 -13  -7  -6   15.60    7.73
   5  -3 -21  119.22   10.88
  -5  -3  21  101.77    6.73
  -5  -3  21  119.00    9.17
   3   3 -21   40.80    8.42
   3  -3 -21   16.73    7.87
  -3  -3  21   30.53    7.76
  -3   3  21   30.20    7.44
   6  12   6  536.36   30.11
  -6  12  -6  569.37   22.46
  -6 -12  -6  525.35   22.77
   6 -12   6  516.56   26.20
   9  -3  15    1.68    6.98
  -9   3 -15    0.89    8.16
   9   3  15   17.13    7.33
  -9  -3 -15    2.68    6.52
 -10  -6 -12   13.51    7.54
  10   6  12    2.21    5.69
  10  -6  12    4.61    4.25
  10  -6  12    1.15    5.76
  12  10   0  506.05   20.87
 -12 -10   0  483.75   25.46
 -12  10   0  518.36   23.63
  12 -10   0  524.31   25.24
  -6 -10 -11   35.93    6.72
   6 -10  11   42.08    6.16
   6 -10  11   27.16   10.16
   6  10  11   58.70    9.35
  13   3  10 1627.73   63.49
  13  -3  10 1508.75   54.27
 -13  -3 -10 1606.35   64.71
  13  -3  10 1662.49   60.51
  -8   0  21    8.76    5.18
   8   0 -21    1.97    9.07
   8  -4 -20   27.78    8.49
  -8  -4  20   30.77    7.71
  -8  -4  20   51.87    5.33
  -8   4  20   34.56    7.82
 -17   1  11   21.05    4.54
 -17   1  11   23.63    6.93
 -17  -1  11   40.24    8.29
 -17  -1  11   27.83    4.51
   0   0 -21    6.98    6.81
   0   0  21    1.39    4.29
   9  -5 -19   39.54    9.10
  -9  -5  19   31.46    3.84
  -9   5  19   33.37    8.64
  -9  -5  19   25.10    7.63
  -1  11  13   27.38    6.36
  -1 -11  13   23.32    9.73
  -1 -11  13   24.53    4.57
   1 -11 -13    7.94    6.26
 -13   9  -1 1566.77   50.14
  13  -9   1 1529.30   57.14
 -13  -9  -1 1448.16   57.52
  13   9   1 1524.50   54.05
  15   7   0   72.15    6.73
 -15  -7   0   54.25    6.48
 -11   3  19   72.98    8.05
 -11  -3  19   78.39    5.81
 -11  -3  19   72.68    8.12
  11  -3 -19  100.08   11.49
 -12  -6  16  258.19   17.36
 -12  -6  16  267.89   15.04
 -12   6  16  241.53   12.99
  12  -6 -16  236.30   18.08
  -8  12   7    8.67    7.43
  -8 -12   7   15.40    6.62
   8 -12  -7    0.30    8.65
   8  12  -7   15.86    3.70
  12  -4  11  930.55   39.07
  12  -4  11  927.81   37.95
  12   4  11  932.76   40.88
 -12  -4 -11  904.25   40.65
  12 -10  -7  142.81   15.21
 -12  10   7  156.95   12.92
  12  10  -7  188.11    8.54
 -12 -10   7  160.03   10.90
 -14   0  17   41.45    4.73
 -14   0  17   41.58    7.52
   5  13   3  245.22   14.41
  -5  13  -3  255.63   16.69
  -5 -13  -3  252.28   16.22
   5 -13   3  232.98   15.02
 -13  -1  18   34.48    4.63
  13  -1 -18   30.04    8.44
 -13  -1  18   30.04    7.10
 -13   1  18   45.69    5.98
  14   8   1  468.10   19.79
 -14  -8  -1  427.47   21.44
   9  -5  14  218.34   11.97
  -9  -5 -14  162.65   11.45
   9   5  14  175.55   12.99
   9  -5  14  152.15   11.83
   5 -11  10   60.96    5.94
   5 -11  10   82.90   11.87
   5  11  10   74.16    8.31
  -5 -11 -10   68.35    9.20
   1  13   7  484.92   24.15
   1 -13   7  484.73   21.22
  -1 -13  -7  482.89   23.84
  -1  13  -7  558.62   21.02
   6  -8  14   42.84    5.24
   6   8  14   63.48    9.23
   6  -8  14   92.46   11.32
  -6  -8 -14   79.69    9.83
  16   6  -2  169.58    9.82
 -16  -6   2  163.99   11.36
  17   3   0  665.27   23.08
 -17  -3   0  623.39   27.59
 -16   6   7   36.13    5.82
  16   6  -7   70.68    4.76
 -16  -6   7   49.63    6.74
   3   7  17   25.32    6.29
   3  -7  17   29.36    7.27
  -3  -7 -17   22.15    8.16
 -10   2  20   12.59    6.42
  10  -2 -20   10.11    8.08
 -10  -2  20   15.51    6.63
 -10  -2  20    7.07    2.77
   0  -6  19  614.26   29.28
   0  -6 -19  614.29   31.05
   0  -6  19  637.46   28.56
   0   6  19  647.46   27.89
  12   0 -19   12.84    8.43
 -12   0  19   12.81    7.07
  -2 -10  15 1718.53   63.97
  -2 -10  15 1762.41   78.02
  -2  10  15 1809.39   65.55
   2 -10 -15 1729.76   71.23
 -16   0  -5   12.11    3.71
  16   0   5   18.05    1.74
 -14   8   9   37.51    7.57
  14   8  -9   58.26    4.95
 -14  -8   9   46.49    5.41
  14  -8  -9   33.73    9.35
 -13   5  16   71.31    8.68
 -13  -5  16   76.08   10.05
 -13  -5  16   59.41    6.98
  13  -5 -16   61.15   10.17
  -5 -13   6  388.38   18.49
   5  13  -6  402.60   19.37
   5 -13  -6  448.09   23.87
  -5  13   6  479.11   23.95
 -12   2 -12   35.69    8.45
 -12  -2 -12   41.18    7.54
  12   2  12   55.38    8.22
  12  -2  12   36.51    6.73
   4 -10 -15  274.07   18.84
  -4  10  15  308.43   16.56
  -4 -10  15  276.12   12.88
  -4 -10  15  288.22   19.11
   8  10   9  346.10   19.77
  -8 -10  -9  346.26   20.23
   8 -10   9  348.33   15.30
   8 -10   9  311.51   20.94
 -16   0  14   10.06    6.29
 -16   0  14   12.01    3.68
  -7  11  -8  427.34   18.65
   7 -11   8  436.10   19.45
   7  11   8  419.93   23.07
  -7 -11  -8  422.36   22.80
  -6  -6 -16 2324.92   85.97
   6   6  16 2315.27   86.80
   6  -6  16 2110.21   75.51
   6  -6  16 2436.15   83.80
  11 -11  -3  506.60   26.70
  11  11  -3  461.74   20.54
 -11 -11   3  461.65   21.58
 -11  11   3  439.17   24.63
   2  12 -11  213.37   10.71
  -2  12  11  212.32   15.50
   2 -12 -11  238.68   13.86
  -2 -12  11  230.25   11.24
  10 -10   6   13.93    6.29
 -10 -10  -6    3.40    7.93
  10 -10   6   -1.53    8.34
  10  10   6    8.61    4.75
  -9  11  10   11.03    6.41
   9  11 -10   18.07    4.45
  -9 -11  10   18.16    6.01
   9 -11 -10   13.76    8.68
 -15  -5  13  170.10   15.03
 -15   5  13  150.65   12.03
  15  -5 -13  156.75   12.35
 -15  -5  13  165.69    8.72
  11 -11  -4 1271.72   56.48
 -11 -11   4 1234.80   47.07
 -11  11   4 1321.85   52.14
  11  11  -4 1225.86   45.10
   6  -2  18  646.02   28.44
   6   2  18  576.30   36.29
  -6  -2 -18  651.24   28.98
  -6   2 -18  673.05   33.09
 -11  11   2  841.35   33.92
  11 -11  -2  792.63   36.58
  11  11  -2  754.48   29.38
 -11 -11   2  743.15   29.64
  -9  11  -5   32.02    5.48
  -9 -11  -5   35.40    9.41
   9 -11   5   43.39    7.10
   9  11   5   38.89    6.81
 -11  -3 -13   56.74    8.40
  11  -3  13   64.59    5.16
  11   3  13   64.77    9.82
  11  -3  13   47.31    7.42
   7 -11 -12  108.50   12.49
  -7 -11  12   97.65    8.16
  -7  11  12   89.37    9.06
 -16  -4  -3  144.71   11.53
  16   4   3  157.99   10.46
 -15  -7   9   20.99    5.69
 -15   7   9   14.82    7.26
  15   7  -9   37.88    4.37
  15  -7  -9   14.07    9.37
  -8 -12  -3  279.02   18.66
   8  12   3  294.66   14.43
  -8  12  -3  273.40   13.45
   8 -12   3  294.28   18.21
 -11   7  16    6.57    5.38
  11  -7 -16    2.58    9.02
 -11  -7  16    8.18    9.39
 -11  -7  16    8.62    4.73
  -5 -11  13   27.33    6.41
   5 -11 -13   14.57    9.26
  -5  11  13   30.24    9.03
   5  11 -13   35.14    4.92
  14   2   9   38.06    6.18
  14  -2   9   33.91    2.83
  14  -2   9   35.14    4.67
 -14  -2  -9   24.22    7.10
   2 -10  14    6.49    4.12
   2  10  14    8.21    5.77
  -2 -10 -14    5.97    7.94
   2 -10  14    7.66    8.66
 -16  -4  12   50.82    9.67
 -16   4  12   54.55    7.46
 -16  -4  12   52.76    6.39
 -11   5  18  202.21   10.77
 -11  -5  18  207.15    9.51
  11  -5 -18  192.04   14.59
 -11  -5  18  186.19   13.66
  -3  13  -6  647.18   25.02
  -3 -13  -6  630.93   27.90
   3 -13   6  678.62   28.10
 -17  -1  -2  376.42   19.98
  -1   5  20  100.79    9.86
  -1  -5  20  117.93   10.24
   1  -5 -20   97.07   10.92
  -1  -5  20  100.07    5.71
   7  -5  16  403.58   17.57
  -7  -5 -16  466.89   24.19
   7   5  16  464.83   24.86
   7  -5  16  471.20   23.55
 -17   3  10    1.50    6.56
 -17  -3  10   -2.61   10.32
 -17  -3  10    3.92    5.41
 -17   3  10   10.03    3.09
 -12 -10  -1  427.12   20.21
 -12  10  -1  418.15   18.91
  12 -10   1  414.81   22.43
  12  10   1  461.66   19.48
  -2  12 -10  127.03    8.07
  -2 -12 -10  107.81   10.83
   2 -12  10  136.32   10.12
   7   3  17   20.15    7.21
   7  -3  17   25.31    6.86
  -7   3 -17   29.55    7.16
  -7  -3 -17   28.13    7.83
 -18   0   5   -2.00    5.23
 -18   0   5    5.96    3.99
   1  -7  18  680.60   28.93
   1   7  18  668.12   30.00
  -1  -7 -18  677.49   29.33
   1  -7  18  714.80   24.53
 -15  -3  15   82.35    6.14
  15  -3 -15   71.02    9.57
 -15   3  15   69.36    8.97
 -15  -3  15   81.06    9.92
 -13  -9   9   47.92    5.54
  13  -9  -9   64.43   10.55
 -13   9   9   59.03    9.49
  13   9  -9   51.86    5.46
  -7  -9 -12   54.23    8.62
   7  -9  12   43.73    8.10
   7   9  12   63.13    8.20
   7  -9  12   58.77    6.39
 -16  -6   1   47.39    8.01
  16   6  -1   46.58    5.32
 -18   0   6   19.05    4.66
 -18   0   6   15.06    6.36
  11 -11  -5  351.05   19.97
 -11  11   5  282.54   17.63
  11  11  -5  236.12   13.30
 -11 -11   5  304.03   13.81
  -3  -1 -20  982.07   37.52
  -3   1 -20  991.69   40.54
   3  -1  20  946.83   41.59
   3   1  20  944.48   41.61
 -16  -6   8  150.28   10.26
 -16   6   8  157.20   12.93
  16   6  -8  158.72    8.14
  16  -6  -8  142.51   11.37
 -18   0   4  100.62    6.56
 -18   0   4   71.15    7.87
  10   8  10  408.19   22.79
 -10  -8 -10  415.69   24.78
  10  -8  10  512.46   22.27
  10  -8  10  477.60   18.96
   1  13  -8  177.12    9.74
  -1 -13   8  191.80   11.75
   1 -13  -8  212.79   14.69
  -1  13   8  191.41   14.42
   3  -9  15  198.56   12.55
   3  -9  15  209.08   14.69
   3   9  15  235.21   16.92
  -3  -9 -15  217.41   14.66
  11 -11  -1  104.44   11.31
  11  11  -1  125.31    8.59
 -11 -11   1   98.96    8.18
 -11  11   1  103.09   10.02
  -8  -2  21    2.20    6.34
  -8   2  21   -4.77    7.16
  -8  -2  21   11.43    2.69
   8  -2 -21   -3.69    8.33
  -6  12  10  153.54   11.45
  -6 -12  10  162.02    8.70
   6  12 -10  148.18    9.48
   6 -12 -10  164.04   11.56
  14   4   8  604.42   27.26
 -14  -4  -8  605.14   28.75
   5   7  16  123.74   12.02
  -5  -7 -16  120.20   12.09
   5  -7  16  150.12   11.19
   5  -7  16  138.91    8.43
   0  -2  21  683.37   37.02
   0   2 -21  751.86   34.29
   0  -2 -21  758.41   30.52
   0   2  21  725.29   28.83
 -12  -4  18  956.83   38.45
 -12   4  18  885.32   33.24
 -12  -4  18  869.79   38.46
  12  -4 -18  909.54   42.00
   0  14   0   18.58    7.70
   0 -14   0   30.53    9.37
 -13  -1 -11  365.50   22.30
  13  -1  11  420.08   21.55
  13   1  11  382.47   20.81
 -13   1 -11  372.48   20.38
  12  10  -8  142.56    8.68
 -12  10   8  115.93   10.79
 -12 -10   8  127.91    9.52
  12 -10  -8   98.27   14.09
   4 -12 -11  257.71   16.39
  -4 -12  11  236.22   12.95
   4  12 -11  223.67   12.02
  -4  12  11  267.08   15.75
   7  -5 -20  347.17   20.79
  -7   5  20  374.10   17.22
 -15  -7  -1   54.55    6.82
  15   7   1   69.09    5.99
  13  -5   9  244.81   11.43
 -13  -5  -9  245.86   16.77
  13  -5   9  273.62   12.85
  13   5   9  276.15   16.11
  11  -7  10   11.94    4.55
  11   7  10    5.42    8.00
  11  -7  10    6.80    6.88
 -11  -7 -10    8.52    7.24
   7  -3 -21   11.56    8.67
  -7   3  21    4.34    5.38
  -7  -3  21    4.85    3.84
  -7  -9  16   76.63    5.64
  -7  -9  16   65.50   11.70
   7  -9 -16   66.00    8.84
  -7   9  16   65.24    8.62
   4  10  13  499.16   23.45
  -4 -10 -13  455.01   23.91
   4 -10  13  452.37   26.32
   4 -10  13  430.89   18.51
   0 -14  -1   41.76    6.84
   0 -14   1   27.64    8.93
   0  14   1   38.27    5.44
   0  14  -1   34.86    7.48
 -14  -2  17  401.30   19.13
  14  -2 -17  380.68   21.28
 -14  -2  17  438.44   19.26
 -14   2  17  404.46   20.82
   1   3 -21 1021.19   41.85
   1  -3 -21 1021.51   39.90
  -1  -3  21 1034.88   39.33
  -1   3  21 1032.30   50.07
 -13  -9  -2  108.51    9.61
  13  -9   2   85.11    7.46
  13  -9   2   76.64    6.69
   0  12  11  130.67   12.00
   0  12 -11  159.26    9.17
   0 -12  11  149.10   10.31
   0 -12 -11  132.06   12.19
 -11  -9  13   50.96    6.43
  11  -9 -13   44.87   13.40
 -11   9  13   46.95    9.92
 -18   0   7    6.62    6.84
 -18   0   7    3.60    4.27
   3  13  -8   82.25    6.90
  -3 -13   8   88.45    8.93
  -3  13   8   94.41   11.50
   3 -13  -8   95.03    9.49
  -5 -13  -4    9.75    7.64
   5  13   4    8.23    6.42
  -5  13  -4   10.59    5.97
   5 -13   4   18.29    7.99
  10  -6 -18    1.95    8.52
 -10  -6  18    5.31    4.72
 -10  -6  18   14.28    8.69
 -10   6  18    5.59    5.45
 -14  -6  -6   37.41    9.38
  14   6   6   34.62    6.46
   8  -6 -19    6.19    8.53
  -8  -6  19    4.43    3.17
  -8   6  19   -0.67    8.08
  11  -5  12  453.56   20.74
  11   5  12  500.84   22.79
  11  -5  12  471.84   25.06
 -11  -5 -12  545.73   29.84
 -18   0   3   10.34    4.37
 -18   0   3    7.77    3.93
   8  12  -8   93.64    5.97
  -8 -12   8   94.53    8.52
   8 -12  -8   89.68   11.16
  -8  12   8   75.51    9.93
   1  -9  16   48.10    5.81
   1  -9  16   58.70   10.27
   1   9  16   53.98    7.48
  -1  -9 -16   39.00    6.81
 -10  10  12   -0.22    8.18
  10 -10 -12   12.54    8.81
  10  10 -12   17.02    3.13
 -10 -10  12   18.21    6.24
 -15  -1  16  901.64   31.85
 -15  -1  16  755.89   38.71
 -15   1  16  801.87   34.33
 -15   1  16  935.61   31.22
 -12  -2  19   35.82    4.97
 -12   2  19   18.82    7.17
  12  -2 -19   18.70    8.93
 -12  -2  19   17.65    8.18
  -5  -1 -19  254.28   14.18
   5  -1  19  237.86   13.10
   5   1  19  224.51   14.72
  -5   1 -19  255.83   14.49
 -16  -2  -5  136.83   12.55
  16   2   5  175.11    9.51
  14   8   2    5.26    5.04
 -14  -8  -2   10.48    8.09
 -15  -5  -5  121.49   11.58
  15   5   5  115.88    8.44
  -8   8  17  251.37   15.84
  -8  -8  17  301.77   15.27
   8  -8 -17  224.86   16.10
 -12  -8  -7  164.98   12.10
  12  -8   7  152.17   10.78
  12  -8   7  188.78   11.02
  12   8   7  190.49   12.06
 -17  -3  -1  171.71   11.21
  17   3   1  173.09    8.82
  13  -7 -14  387.76   24.11
 -13  -7  14  358.51   24.80
 -13  -7  14  402.20   17.89
 -13   7  14  424.05   21.11
 -14   4  16  181.34   15.20
 -14  -4  16  162.45   13.46
 -14  -4  16  202.43   10.93
  14  -4 -16  162.73   14.14
 -11  11   6   49.13    9.15
 -11 -11   6   38.45    5.49
  11  11  -6   36.13    5.43
  11 -11  -6   60.06   12.05
 -16  -2  14   24.48    7.36
 -16   2  14   32.60    3.88
 -16  -2  14   39.73    5.20
 -16   2  14   40.60    8.44
  -9  -9  15  192.75   15.87
  -9   9  15  214.10   16.23
  -9  -9  15  203.20   10.57
   9  -9 -15  216.94   16.01
  -4  -8  18  147.80   14.42
  -4   8  18  145.54   12.37
   4  -8 -18  142.33   13.27
  -4  -8  18  130.70    8.26
  -4  -4  21   97.08    6.20
  -4  -4  21  124.38    9.95
   4  -4 -21  101.90   10.08
   5 -13  -7   30.14    6.97
  -5 -13   7   43.38    5.43
   5  13  -7   51.59    6.62
  -5  13   7   44.55    8.65
   0 -14  -2  104.27   11.32
   0  14   2   88.37   10.19
   0 -14   2  103.82   10.32
   0  14  -2  102.55    9.21
 -17  -1  12   10.07    4.39
 -17   1  12   13.17    6.77
 -17   1  12   12.56    4.07
 -17  -1  12   16.20    6.98
   0 -10 -15  206.71   16.28
   0 -10  15  237.54   16.30
   0 -10  15  213.35   12.02
  11  11   0   68.69    5.82
 -11 -11   0   65.37    7.40
 -11  11   0   55.86    7.33
  11 -11   0   60.58   10.17
   3  -7 -19   59.42   10.32
  -3   7  19   54.45    7.37
  -3  -7  19   64.32    9.78
  -3  -7  19   23.78    5.22
   9  -9  10  404.16   23.31
   9  -9  10  446.98   18.87
  -9  -9 -10  439.32   25.75
   9   9  10  470.49   21.51
 -11  -9  -7  457.71   21.96
  11   9   7  432.07   21.87
  11  -9   7  465.51   19.88
  11  -9   7  452.80   22.48
  14   8 -10   25.66    4.16
 -14   8  10   17.38    7.81
 -14  -8  10   15.22    5.54
  14  -8 -10   10.92    8.65
  10   0  15   22.52    7.68
 -10   0 -15   17.89    7.11
  -3 -11 -12   75.11    9.31
   3 -11  12  111.60    8.72
   3 -11  12   89.63   12.37
   3  11  12   99.32    8.38
   4 -12   9   -0.75    6.55
  -4 -12  -9    4.85    5.39
  -4  12  -9   -0.28    4.28
   4  12   9    1.04    4.83
 -14  -6  14   52.47    5.75
 -14   6  14   41.67    9.28
  14  -6 -14   15.64   11.47
 -14  -6  14   27.69    9.68
  -1 -11 -13  124.01   11.63
   1 -11  13  160.16   13.68
   1 -11  13   98.57    8.46
   9   1 -21 2561.93   99.91
  -9   1  21 2497.46   96.13
  -9  -1  21 2507.95   94.09
   9  -1 -21 2492.13   91.85
 -11  -1  20   16.95    7.11
  11  -1 -20   11.79   11.42
 -11   1  20   14.76    7.98
 -11  -1  20   27.65    4.60
  -6 -12  -7 1844.60   69.81
   6  12   7 1739.59   71.86
  -6  12  -7 1772.84   61.39
   6 -12   7 1681.65   59.31
   2  14  -1  344.69   16.84
  -2  14   1  355.56   18.26
   2 -14  -1  338.05   20.01
  -2 -14   1  360.86   19.56
  -7  13   2   85.61    9.33
   7  13  -2   77.31    8.19
  -7 -13   2   75.95    9.53
   7 -13  -2   75.83   10.74
  -2 -14   0  109.31   10.48
   2  14   0  121.37    9.83
  -2  14   0  103.56    9.58
   2 -14   0  112.56    9.05
  -1   1 -21  268.35   14.19
   1   1  21  239.42   14.41
  -1  -1 -21  258.96   15.63
   1  -1  21  267.55   14.55
   8 -10 -14   65.42   12.51
  -8  10  14   88.45   11.51
  -8 -10  14   85.73    7.78
  -2  -8  18   44.41    4.64
  -2  -8  18   30.45    8.77
   2  -8 -18   23.75    9.95
  16   6   0   30.72    5.10
 -16  -6   0   33.37    8.12
 -18   0   8  148.91   10.36
 -18   0   8  156.68   12.30
  -5  -7  19   10.53    8.52
  -5  -7  19    1.29    4.56
  -5   7  19   10.54    8.84
   5  -7 -19    3.52    9.70
  -7  13   1   14.98    7.04
   7 -13  -1   10.94    8.81
  -7 -13   1    8.21    6.21
   7  13  -1   15.01    4.84
   6 -10 -15   50.80   10.00
  -6 -10  15   58.29    6.69
  -6  10  15   42.73    9.93
  -6 -10  15   56.39   10.60
   7 -13  -3   24.52    9.15
   7  13  -3   20.85    6.02
  -7  13   3   23.64    7.25
  -7 -13   3   29.34    5.66
 -17  -5   5   90.51    9.00
  17   5  -5  132.63    7.03
 -16   6   9   26.59    7.82
 -16  -6   9   17.50    5.56
  16  -6  -9   28.35    9.61
 -18  -2   5  406.22   23.24
 -18  -2   5  505.01   20.34
 -15  -3  -7   32.37    6.30
  15   3   7   34.47    6.26
 -10  -4 -14   41.13    7.83
  10  -4  14   19.45    3.66
  10   4  14   33.31    6.28
  10  -4  14   10.13    7.01
 -18   0   2  282.26   11.52
 -18   0   2  216.82   11.10
   9   1  16 1064.66   48.93
   9  -1  16 1114.79   50.81
  -9   1 -16 1112.05   48.40
  -9  -1 -16 1128.96   49.26
  15  -7 -10    8.48    9.47
  15   7 -10    1.90    3.28
 -15   7  10   -0.11    9.12
 -15  -7  10    3.56    5.20
 -12  10  -2  176.28    9.34
  12 -10   2  193.28   13.17
  12  10   2  156.89   10.89
 -12 -10  -2  161.88   11.69
  17   5  -4  426.28   17.38
 -17  -5   4  410.71   21.03
   5  -9  14  173.69   13.33
   5  -9  14  151.56   10.87
   5   9  14  164.45   13.26
  -5  -9 -14  160.32   12.48
   2 -14  -2   60.80    9.84
   2  14  -2   38.46    5.30
  -2 -14   2   54.75    8.87
  -2  14   2   45.99    8.07
   8  -4  16   36.70    7.51
   8   4  16   54.71    9.39
  -8  -4 -16   38.77    8.74
   8  -4  16   48.49    4.62
   4   0 -22   53.10    8.25
  -4   0  22   70.40    8.83
 -18   2   6   17.92    4.54
 -18  -2   6   22.07    6.43
 -18  -2   6   11.23    7.61
 -18   2   6   11.32    3.57
  -1  13  -8   -1.91    4.86
  -1 -13  -8    4.29    9.48
   1 -13   8    5.43    7.15
   1  13   8   -1.53    7.63
  -2  14  -1  689.60   30.30
  -2 -14  -1  671.64   27.23
   2  14   1  628.87   27.60
   2 -14   1  732.89   29.01
  -8  12  -4  747.86   30.36
   8 -12   4  797.59   35.95
  -8 -12  -4  775.51   36.98
   8  12   4  746.93   35.89
 -18  -2   4  186.50   15.90
 -18  -2   4  221.62   12.36
 -17   5   6  625.23   23.13
 -17  -5   6  643.98   27.07
 -17   5   6  671.68   23.91
  17   5  -6  723.17   26.22
   8   0  17    3.97    6.61
  -8   0 -17   -2.22    7.09
 -17  -3  11  341.57   20.19
 -17   3  11  385.24   15.68
 -17   3  11  365.49   18.70
 -17  -3  11  377.88   21.13
   0 -14   3    3.95    7.45
   0  14  -3    8.28    6.48
   0 -14  -3   -1.86    9.59
   0  14   3   -0.89    7.21
 -12   8  14  131.06   11.64
 -12  -8  14  113.64    8.79
 -12  -8  14  141.20   13.55
  12  -8 -14  131.50   14.81
  13   7   7  250.33   15.64
 -13  -7  -7  250.49   16.19
 -10  -8  16   19.42    8.84
 -10  -8  16   20.72    4.58
 -10   8  16   21.62    6.46
  10  -8 -16   12.95    9.59
  -3  -9  17   32.70    6.18
  -3   9  17   38.47   10.16
  -3  -9  17   57.76   10.12
   3  -9 -17   33.70    9.74
   6  -4 -21  590.61   29.80
  -6   4  21  589.35   23.76
  -6  -4  21  565.58   22.10
  -6  -4  21  588.30   25.99
  -7 -13   0  414.43   20.57
  -7  13   0  402.80   22.36
   7 -13   0  455.60   24.26
   7  13   0  381.68   20.18
  -2  -4  21  517.78   23.98
  -2   4  21  479.88   23.09
   2  -4 -21  515.90   24.90
  -2  -4  21  467.98   17.72
  17   5  -3   82.34    5.33
 -17  -5   3   71.47    8.62
   7 -13  -4   -5.45    9.45
  -7 -13   4   10.53    7.77
  -7  13   4    0.47    7.08
   7  13  -4   13.08    5.79
  13  -9 -10  264.39   19.50
 -13  -9  10  281.22   14.86
  13   9 -10  304.89   13.82
 -13   9  10  324.97   17.81
  12  -6  10   65.44    4.95
  12  -6  10   55.58    7.11
  12   6  10   68.79    9.12
 -12  -6 -10   51.29    8.85
 -13   3  18    8.62    4.99
  13  -3 -18    6.57    9.19
 -13  -3  18   26.14    4.86
 -13  -3  18   16.49    8.52
  11  11  -7    2.52    4.32
 -11 -11   7    1.61    6.23
  11 -11  -7    3.43    8.50
 -11  11   7    3.25    7.91
  12  10  -9  413.51   17.20
  12 -10  -9  408.91   27.32
 -12 -10   9  411.56   20.39
 -12  10   9  454.15   26.21
  -2  -8 -17    8.35    7.59
   2   8  17    5.80    6.56
   2  -8  17   26.92    5.71
   2  -8  17   24.16    7.57
 -18  -2   7  679.93   34.09
 -18   2   7  682.13   30.49
 -18   2   7  671.05   31.93
 -18  -2   7  639.12   34.03
  -5  -1  22  215.05   12.76
   5   1 -22  208.71   13.12
  -4   6  20  179.79   11.20
   4  -6 -20  180.23   14.79
  -4  -6  20  173.22    8.12
  -4  -6  20  182.27   12.90
  11   1  14   96.62    9.97
 -11  -1 -14   92.75   10.23
 -11   1 -14   75.68    9.15
  11  -1  14   84.06   10.03
 -18  -2   3  429.96   25.59
 -18  -2   3  570.60   24.17
  -2 -14   3   20.90    7.81
   2  14  -3   19.34    4.46
  -2  14   3    7.41    7.49
   2 -14  -3   15.99    6.20
   9  11 -11  151.14    8.29
  -9 -11  11  143.63   10.18
   9 -11 -11  164.62   13.01
  -9  11  11  167.37   13.92
 -11 -11  -1   68.68    6.73
  11 -11   1   53.95    8.32
  11  11   1   79.01    7.41
 -11  11  -1   65.94    6.89
 -17  -5   7   52.20    7.11
 -17   5   7   42.36    5.77
 -17   5   7   47.95    4.31
  17   1   3 2701.36   86.26
 -17  -1  -3 2651.73   94.26
 -15  -7  -2   13.92    5.95
  15   7   2   14.99    4.95
   3 -13   7   20.91    7.55
  -3  13  -7   39.12    5.73
  -3 -13  -7   29.07    6.84
  15   1   8  277.20   15.06
 -15  -1  -8  252.46   17.93
  15  -1   8  259.47   12.50
 -15   1  -8  233.25   13.75
   4  -8  16   23.63    8.08
   4  -8  16    6.26    5.02
   4   8  16   25.05    6.72
  -4  -8 -16   18.05    6.68
  -2 -14  -2  114.17   12.07
  -2  14  -2   88.80    8.61
   2  14   2   94.34    9.47
   2 -14   2  107.24   10.47
   3   1 -22  355.54   18.51
  -3   1  22  361.86   17.81
   3  -1 -22  342.05   17.54
  -3  -1  22  353.99   15.84
  -9 -11  -6   23.41    8.38
   9  11   6   16.31    7.49
  -9  11  -6   22.03    4.13
   9 -11   6   18.68    7.05
 -16  -4  -4   85.43   10.93
  16   4   4   83.46    6.82
   6   0 -22  206.81   14.51
  -6  -8  18   12.34    8.61
  -6  -8  18    8.00    3.55
  -6   8  18    0.87    9.57
   6  -8 -18    3.33   10.43
 -16  -4  13  231.99   13.90
 -16  -4  13  261.74   17.99
 -16   4  13  299.41   16.18
  16  -4 -13  246.06   16.52
  -3  -5 -19  664.16   27.84
   3   5  19  680.39   31.04
   3  -5  19  714.69   24.44
   3  -5  19  628.05   29.13
  -3  11  14   48.31    7.34
   3 -11 -14   42.84    9.86
  -3 -11  14   50.30    6.44
  -3 -11  14   58.15   12.25
   4  -4  19   59.63    8.13
   4   4  19   59.00    9.46
   4  -4  19   35.95    4.54
  -4  -4 -19   53.68    8.17
 -18   0   9   23.05    5.59
 -18   0   9   30.95    7.08
   5  13   5   24.81    7.55
  -5  13  -5    9.25    5.74
   5 -13   5   15.51    8.36
  -5 -13  -5   15.66    6.62
 -16   0  -6  227.01   12.28
  16   0   6  233.93    8.96
  13   9   3   20.60    5.80
  13  -9   3    8.85    4.65
  13  -9   3    3.81    5.57
 -13  -9  -3   15.74    7.71
  -5   9  17  158.31   10.53
   5  -9 -17  132.46   14.50
  -5  -9  17  185.65   10.87
  -5  -9  17  117.40   13.43
 -10 -10  -7  706.89   30.84
  10 -10   7  770.98   33.16
  10 -10   7  686.44   28.19
  10  10   7  628.20   29.78
  -9  -7  18  918.74   45.07
   9  -7 -18  948.25   47.46
  -9   7  18 1000.17   44.50
  -9  -7  18 1083.76   39.07
  10   2  15 1498.98   63.72
 -10   2 -15 1701.11   62.46
  10  -2  15 1578.16   59.72
 -10  -2 -15 1707.93   73.34
  -1  -7  19   -0.73    4.71
   1  -7 -19   18.09    8.48
  -1   7  19   18.27    8.28
  -1  -7  19    4.81    8.93
 -15  -5  14  894.27   39.63
  15  -5 -14  854.46   35.47
 -15   5  14  893.08   44.91
 -15  -5  14  813.01   33.49
  17   5  -2   27.36    4.08
 -17  -5   2   26.05    7.47
 -16   0  15   13.05    7.04
 -16   0  15    7.33    4.30
  -7 -13  -1   22.57    8.47
  -7  13  -1   16.59    6.69
   7  13   1   14.00    5.86
   7 -13   1   16.63    9.35
  14   0  10 2410.93   84.09
 -14   0 -10 2266.70   93.31
  -2  -4 -20   56.38    9.14
   2  -4  20  105.94    6.38
   2  -4  20   76.08    9.12
   2   4  20   73.33    9.82
  -8  12   9  258.56   16.46
   8 -12  -9  261.57   17.24
  -8 -12   9  242.22   13.57
   8  12  -9  250.66   12.40
  -2   0  22   83.92    7.42
   2   0 -22   75.99    9.42
   7  13  -5  315.25   17.47
  -7  13   5  342.07   18.19
  -7 -13   5  343.70   14.53
   7 -13  -5  377.31   21.00
   9   7  13   12.02    6.01
   9  -7  13   17.34    8.01
  -9  -7 -13    5.80    5.61
   9  -7  13   13.11    5.38
  -1 -13   9    8.87    6.80
  -1  13   9    6.78    8.55
   1  13  -9    6.15    4.55
   1 -13  -9   12.33    9.06
   7 -11   9   23.83   12.51
   7  11   9   76.57    9.42
  -7 -11  -9   63.84    9.99
   7 -11   9   58.14    8.28
 -14  -8  -3   77.55    9.43
  14   8   3   90.69    7.90
 -18  -2   8  456.25   23.79
 -18   2   8  401.25   23.12
 -18  -2   8  428.99   23.91
 -18   2   8  450.69   21.23
 -17  -3  -2   41.01    7.74
  17   3   2   47.03    4.64
  -2   6  20  312.64   16.63
   2  -6 -20  362.06   18.26
  -2  -6  20  324.21   13.62
  -2  -6  20  327.44   17.78
   0  14   4   99.95   10.09
   0 -14   4  116.83   10.32
   0 -14  -4  104.22   10.56
   0  14  -4  101.99    9.13
   5 -11  11   62.26   11.13
   5 -11  11   56.81    7.49
   5  11  11   57.30    7.98
  -5 -11 -11   57.90    7.93
   5 -13  -8  347.72   21.79
   5  13  -8  348.36   15.97
  -5  13   8  341.55   21.73
  -5 -13   8  371.35   18.82
 -18  -2   2  134.24   10.17
 -18  -2   2   72.22    9.82
   6  10  12   27.20    9.60
   6 -10  12   40.26    6.41
   6 -10  12   41.89    9.85
  -6 -10 -12   33.52    6.24
 -16  -6  -1  180.84   13.01
  16   6   1  190.57   11.23
 -12   0 -13    9.50    8.36
  12   0  13    3.68    6.60
  -1  -9  17   63.61   12.23
  -1  -9  17   27.14    4.51
   1  -9 -17   28.77    9.75
 -16   6  10  167.70   11.74
  16  -6 -10  131.95   13.91
 -16  -6  10  164.73   10.02
 -16  -6  10  142.72   15.15
   2  12 -12    5.31    4.58
  -2 -12  12    7.97    6.23
  -2  12  12    2.49    5.57
   2 -12 -12   15.65    9.95
   3 -13  -9  132.53   13.38
   3  13  -9  125.53    8.58
  -3  13   9  113.96   11.66
  -3 -13   9  131.53    9.70
  -4  -2  22   57.79    7.97
  -4   2  22   62.04    8.81
   4  -2 -22   70.06   10.43
   4   2 -22   76.50    9.69
  -3  -3 -20   35.11    7.89
   3   3  20   59.79    8.89
  -3   3 -20   32.51    8.48
   3  -3  20   65.35    8.47
   6  12 -11  402.45   18.27
  -6 -12  11  420.32   18.18
  -6  12  11  397.46   20.41
   6 -12 -11  378.55   22.25
 -17   5   8  198.01   12.51
 -17  -5   8  166.01   12.02
 -17  -5   8  167.18   14.79
 -17   5   8  192.33   10.36
   1 -11 -14  518.29   29.46
  -1 -11  14  500.99   29.51
  -1 -11  14  517.93   22.23
  -1  11  14  515.81   28.97
  -7  11  13   -6.38    9.16
  -7 -11  13    6.03    6.93
   7 -11 -13    2.28    6.92
   2 -14  -4   98.02   11.30
   2  14  -4   98.61    8.35
  -2  14   4  100.63    8.39
  -2 -14   4  103.64    9.57
  -8  -8 -13   73.38    9.43
   8  -8  13   76.47    9.50
   8  -8  13   83.74    7.44
   8   8  13   88.61   10.54
   8   2  17  438.15   25.13
  -8  -2 -17  461.75   21.90
  -8   2 -17  491.81   23.58
   8  -2  17  486.37   23.17
 -12  -6  17   17.61    5.43
  12  -6 -17   30.06   10.10
 -12  -6  17   29.58   10.36
 -12   6  17   24.15    8.68
   7   7  15 1644.73   60.34
   7  -7  15 1716.47   66.08
   7  -7  15 1647.34   58.13
  -7  -7 -15 1702.53   61.11
   8 -10  10   32.99   11.03
   8 -10  10   39.55    7.04
   8  10  10   36.96    8.63
  -8 -10 -10   25.17    9.29
  -6  -6  20  246.37   11.47
   6  -6 -20  246.09   18.10
  -6   6  20  262.63   15.91
  -6  -6  20  267.25   16.40
  -4   0 -20   58.96    8.38
   4   0  20   34.21    7.40
  14  -8 -11  151.25   16.80
 -14  -8  11  161.41   10.31
  14   8 -11  183.52    8.31
 -14   8  11  197.91   13.90
   5  -5  18   33.25    4.72
   5  -5  18   33.03    7.85
   5   5  18   39.73    9.19
  -5  -5 -18   26.04    8.11
   8  -6  15 1021.23   44.60
   8  -6  15  907.42   37.30
   8   6  15  942.92   37.28
  -8  -6 -15 1031.88   42.52
  -7  -1 -18   20.45    7.91
  -7   1 -18   35.08    8.05
   7   1  18   31.69    7.70
   7  -1  18   26.00    7.18
   2 -14   3    3.45    8.04
   2  14   3   12.54    4.60
  -2  14  -3    6.62    6.31
  -2 -14  -3   22.87    6.66
 -13  -3 -11    3.64    8.99
  13   3  11   20.73    7.54
  13  -3  11   18.26    3.03
  13  -3  11   16.67    5.75
 -10  12   3 1097.91   46.91
 -10 -12   3 1088.08   41.56
  10  12  -3 1060.88   39.84
  10 -12  -3 1190.71   55.36
 -12 -10  -3   23.87    8.11
  12  10   3   30.91    6.72
  12 -10   3   37.33    7.76
 -12  10  -3   29.07    4.25
 -14   0  18   86.90    9.97
 -14   0  18   92.10    5.72
 -11 -11   8   24.78    6.70
 -11  11   8   13.27    7.77
  11 -11  -8   37.82   10.04
  11  11  -8   21.09    4.85
  10   0 -21   56.02   10.76
 -10   0  21   46.00    6.56
 -13  -5  17   14.67    9.13
 -13   5  17    2.66    8.52
 -13  -5  17   30.21    5.25
  13  -5 -17   14.02    9.89
 -10 -12   2  976.00   38.55
  10  12  -2  935.19   39.34
 -10  12   2 1051.43   42.98
  10 -12  -2  940.43   45.70
 -17   1  13  371.92   16.93
 -17  -1  13  353.62   24.07
 -17  -1  13  396.24   17.72
 -17   1  13  389.57   20.65
 -15  -7  11   39.44   10.39
 -15  -7  11   18.13    4.62
  15  -7 -11   30.21    8.44
 -15   7  11   16.59    7.40
  -2 -12 -11   26.39    6.77
   2 -12  11   23.46    7.42
  -2  12 -11   26.92    3.88
  -1  -5 -20  130.77   12.32
   1  -5  20  142.38   10.78
   1   5  20  117.65    9.81
   2   0  21   10.42    6.99
  -2   0 -21    8.09    7.70
   4  -6  18   44.62    8.17
   4  -6  18   29.32    4.90
   4   6  18   43.78    9.50
  -4  -6 -18   46.04    9.84
  10  12  -4  552.81   25.81
 -10 -12   4  619.33   23.64
  10 -12  -4  587.27   30.17
 -10  12   4  593.60   29.60
 -10  -6 -13 1305.86   59.85
  10  -6  13 1283.43   56.33
  10  -6  13 1264.73   50.61
  10   6  13 1243.57   55.43
  -7   7  19  202.06   15.21
  -7  -7  19  196.81   12.64
   7  -7 -19  191.10   16.32
  -7  -7  19  223.76   10.92
  -2  -6 -19   94.53   11.02
   2  -6  19  109.29   10.76
   2  -6  19  100.51    6.90
   2   6  19   91.05   10.40
 -10   4  20  153.43   13.17
 -10  -4  20  202.45   10.31
  10  -4 -20  144.59   13.70
 -10  -4  20  143.74   12.17
   0   8  18   43.35    9.78
   0  -8 -18   58.89    9.69
   0  -8  18   58.30    9.59
   0  -8  18   25.37    5.11
 -15  -3  16   -4.92    7.76
 -15  -3  16    6.84    4.83
  15  -3 -16    0.37    8.49
 -15   3  16   -1.92    7.19
  11 -11   2  238.39   17.46
  11  11   2  216.50   12.60
 -11 -11  -2  225.38   14.26
 -11  11  -2  258.71   12.13
  17   5  -1   67.74    5.84
 -17  -5   1   60.37    8.21
  -5 -11  14  144.04    8.96
  -5  11  14  156.57   12.68
   5 -11 -14  126.82   11.70
  -4  12  12   19.62    9.76
   4  12 -12   28.54    5.09
  -4 -12  12   36.58    6.99
   4 -12 -12   22.70    9.88
   5  -3  19  853.09   33.99
  -5  -3 -19  823.64   33.89
  -5   3 -19  881.84   40.63
   5   3  19  812.22   34.01
   7  -1 -22   19.12    9.07
  -7  -1  22   24.62    5.76
   7   1 -22    5.19   10.38
  -7   1  22   13.00    7.47
   7 -13   2    9.18    8.54
  -7 -13  -2   -3.08    7.17
   7  13   2    0.22    4.71
  -7  13  -2   -0.42    4.90
   8 -12   5   65.85    8.47
   8  12   5   65.27    8.84
  -8  12  -5   68.05    6.59
  -8 -12  -5   90.00   10.23
  12   4  12   58.97    9.50
 -12  -4 -12   43.66    8.57
  12  -4  12   55.99    7.33
  12  -4  12   39.60    4.51
  -6   2  22  137.76   11.81
   6  -2 -22  126.91   12.97
   6   2 -22  153.82   14.11
  13  -1 -19  449.16   26.91
 -13  -1  19  530.86   23.36
 -13   1  19  520.76   25.79
 -13  -1  19  517.26   27.82
 -10  10  13  674.38   34.22
  10 -10 -13  684.79   34.16
 -10 -10  13  652.79   25.45
  10  10 -13  670.20   27.59
  -7  13   6   52.77   10.27
   7 -13  -6   82.41   10.60
  -7 -13   6   63.81    7.84
 -10 -12   1   78.44    9.49
  10  12  -1   78.35    7.03
  10 -12  -1   91.44   10.19
 -10  12   1   75.91    9.06
   4 -14  -1   12.14    7.01
  -4 -14   1    9.71    7.60
   4  14  -1    7.51    6.15
  -4  14   1   11.32    6.92
  15   5   6 1012.79   39.86
 -15  -5  -6  994.68   45.38
 -18   0  10   51.97    6.26
 -18   0  10   62.91    9.25
 -11   9  14   72.90   11.90
 -11  -9  14   85.08   13.16
 -11  -9  14   59.17    5.53
  11  -9 -14   71.04   12.18
 -17   3  12   74.72   10.05
 -17  -3  12   66.89   12.74
 -17   3  12  107.94    6.78
 -17  -3  12   95.56    8.00
 -18  -2   9 2217.45   74.15
 -18   2   9 2235.07   80.35
 -18  -2   9 2285.68   85.77
 -18   2   9 2167.19   85.64
  14   6   7  354.89   18.47
 -14  -6  -7  341.59   23.08
 -12 -10  10  503.21   24.44
  12 -10 -10  572.89   32.06
 -12  10  10  554.03   27.79
  12  10 -10  515.19   20.47
  16   2   6  296.08   15.13
 -16  -2  -6  292.06   18.47
  -4  14   2   16.35    7.91
   4  14  -2   14.34    6.18
   4 -14  -2   21.05    9.44
  -4 -14   2   16.15    6.05
   4 -10 -16   66.33   12.82
  -4  10  16   50.96   11.74
  -4 -10  16   91.69   12.22
  -4 -10  16   52.13    5.74
 -18  -2   1    8.84    6.53
 -18  -2   1   12.71    8.03
  -4 -14   0    9.46    5.55
  -4  14   0   12.64    7.59
   4 -14   0   29.61    9.84
   4  14   0   14.50    6.74
  -2  10  16  669.92   29.86
  -2 -10  16  771.06   35.14
   2 -10 -16  651.24   32.77
  -2 -10  16  647.13   28.49
  11  -7 -17  166.30   15.99
 -11   7  17  193.21   12.96
 -11  -7  17  150.81   10.56
 -11  -7  17  172.46   16.10
  -6  -4 -18   14.79    7.76
   6   4  18   -0.93    8.04
   6  -4  18    5.10    7.11
   6  -4  18    3.90    3.79
 -16   2  15  169.45    9.74
 -16  -2  15  131.50   10.63
 -16   2  15  159.19   11.64
 -16  -2  15  166.37   10.48
  10 -12  -5  670.44   34.42
 -10  12   5  637.00   30.82
  10  12  -5  558.90   25.95
 -10 -12   5  649.97   24.80
  14   2  10  249.96   14.99
  14  -2  10  198.90   10.55
  14  -2  10  249.03   13.46
 -14  -2 -10  241.41   19.28
 -13   9  11  194.97   13.95
  13   9 -11  183.13    9.49
  13  -9 -11  204.07   19.69
 -13  -9  11  188.52   11.36
   9  -3 -21  172.74   14.58
  -9  -3  21  208.19   10.47
  -9  -3  21  163.50   11.41
  -9   3  21  178.15   12.77
   6  12   8  199.43   15.27
  -6  12  -8  181.02   11.61
  -6 -12  -8  218.69   14.39
   6 -12   8  215.64   12.69
 -11  -3  20  105.34    7.84
 -11   3  20  148.57   11.60
 -11  -3  20  135.55   12.77
  -2  -2  22   34.40    7.74
   2  -2 -22   25.40    8.99
  -2   2  22   30.78    8.31
   2   2 -22   35.57    9.16
  14   4   9  271.70   17.26
 -14  -4  -9  257.97   17.18
   0  12  12  279.23   16.94
   0 -12  12  253.85   15.12
   0 -12 -12  237.58   17.48
   0  12 -12  252.35   12.39
  -1   3 -21  121.63   11.03
   1   3  21  108.08   10.43
   1  -3  21  102.96    9.92
  -1  -3 -21   84.92    9.05
  -9   5  20   46.88    9.61
  -9  -5  20   43.92    8.30
  -9  -5  20   56.60    5.92
   9  -5 -20   36.75   10.28
   6   8  15   48.68    8.95
   6  -8  15   40.53    5.78
   6  -8  15   32.33    9.38
  -6  -8 -15   51.74    9.96
 -17   5   9  209.13   10.46
 -17  -5   9  187.03   11.81
 -17  -5   9  157.10   16.14
 -17   5   9  182.03   14.54
  12   8   8    6.07    7.46
  12  -8   8    8.55    4.94
 -12  -8  -8    5.56    8.66
  12  -8   8    9.17    6.26
   0 -14   5  270.21   15.70
   0  14   5  304.89   15.93
   0 -14  -5  311.13   18.25
   0  14  -5  276.63   15.86
 -13   7  15  313.65   15.97
 -13  -7  15  261.64   13.94
  13  -7 -15  312.25   23.16
 -13  -7  15  320.51   19.51
  -1   1  22   88.94    9.61
  -1  -1  22   90.48    8.35
   1  -1 -22   80.48   10.48
   1   1 -22   79.52    9.89
  15   7   3  289.35   14.60
 -15  -7  -3  273.39   16.99
  -2 -14   5   10.60    5.12
  -2  14   5   -1.05    7.76
   2  14  -5    0.62    5.61
   2 -14  -5    2.73    6.17
  -9  -3 -16 1410.31   59.71
   9   3  16 1322.34   53.69
  -9   3 -16 1389.41   57.76
   9  -3  16 1412.60   64.70
 -10  -8 -11  113.41   12.90
  10  -8  11  101.49   10.41
  10   8  11   97.73    9.34
  10  -8  11  108.00    7.90
   1  13   9   19.18    8.55
  -1  13  -9   24.64    5.39
  -1 -13  -9    8.62    7.17
   1 -13   9   13.47    7.39
 -12   2 -13   19.23   10.32
  12   2  13   24.52    8.52
 -12  -2 -13   31.49    9.15
  12  -2  13    5.99    6.98
  -4  14   3   27.68    7.99
  -4 -14   3   48.39    8.94
   4 -14  -3   51.68    9.88
   4  14  -3   41.59    5.28
  12   0 -20    6.45    9.42
 -12   0  20   18.81    8.47
  11   9   8  339.79   18.69
  11  -9   8  377.04   17.69
  11  -9   8  403.95   19.70
 -11  -9  -8  372.02   20.90
  -5   5  21   10.99    5.51
  -5  -5  21    8.08    3.06
   5  -5 -21   -1.63    8.99
  -5  -5  21   -6.02    6.49
  -3  -5  21  431.38   16.01
  -3  -5  21  356.88   21.66
   9  -5  15   14.57    8.00
   9   5  15   23.08    9.07
   9  -5  15   22.46    4.15
  -9  -5 -15   21.32    7.91
 -14  -6  15   17.09    9.96
  14  -6 -15   -7.79   11.90
 -14   6  15    6.43    8.37
 -14  -6  15   13.16    5.13
   4  12  10   61.43    9.92
  -4  12 -10   58.36    6.06
   4 -12  10   53.44    8.38
  -4 -12 -10   43.10    8.08
   2 -14   4  238.76   15.49
  -2 -14  -4  228.14   15.34
   2  14   4  201.52   14.18
  -2  14  -4  218.55   12.09
  -4  14  -1  106.72    9.80
  -4 -14  -1  103.24   10.56
   4  14   1  113.97    9.34
   4 -14   1  105.56   11.61
 -10  12   0   38.67    6.38
  10  12   0   45.51    6.98
  10 -12   0   46.63   11.07
 -10 -12   0   43.49    8.76
  13  -5  10  142.39    7.32
 -13  -5 -10  144.34   13.13
  13   5  10  154.45   12.59
  13  -5  10  131.20    9.54
  -8  -4  21  339.09   15.45
  -8   4  21  297.26   15.50
   8  -4 -21  335.48   19.15
  -8  -4  21  351.47   20.39
 -15   1  17   26.29    3.37
 -15  -1  17   40.20    8.32
 -15  -1  17   45.52    4.43
 -15   1  17   23.08    8.40
   4   2  20  615.67   23.68
   4  -2  20  600.72   31.81
  -4  -2 -20  599.68   33.56
  -4   2 -20  630.99   32.50
   2 -10  15   66.28   11.18
   2 -10  15   56.01    7.01
   2  10  15   42.15    7.99
  -2 -10 -15   56.47   10.60
   6   0  19    6.72    7.36
  -6   0 -19    3.48    7.74
   5 -13   6  125.55   10.36
  -5  13  -6  120.07    7.53
  -5 -13  -6  154.27   10.27
   5  13   6  138.76   13.60
  -7  -9 -13  406.07   21.53
   7   9  13  393.11   22.06
   7  -9  13  371.43   24.32
   7  -9  13  454.95   18.80
   0  -4  21 1497.06   53.40
   0  -4  21 1718.22   64.00
   0  -4 -21 1632.51   64.11
   0   4  21 1585.38   66.11
  11   7  11   75.49    7.41
  11  -7  11   87.99    7.41
  11  -7  11   70.20    8.64
 -11  -7 -11   73.11   10.58
  13   9   4    1.27    4.00
  13  -9   4    1.81    5.13
  13  -9   4    4.84    5.01
 -13  -9  -4    4.28    8.95
 -11  -5  19  251.76   17.86
 -11  -5  19  274.55   13.35
  11  -5 -19  247.90   15.83
 -11   5  19  278.73   12.86
 -14  -2  18   47.73    5.27
 -14  -2  18   57.79    8.96
  14  -2 -18   71.90   12.61
 -14   2  18   58.63    9.12
  17   1   4  564.62   20.50
 -17  -1  -4  483.67   25.97
  16   6   2   19.32    5.21
 -16  -6  -2   18.79    8.48
 -10  -2  21  196.40    9.10
  10  -2 -21  147.68   13.95
 -10  -2  21  150.41   11.23
 -10   2  21  138.16   12.26
   3 -13   8   44.90    8.40
  -3  13  -8   41.99    5.89
  -3 -13  -8   35.92   10.59
 -14  -4  17   93.33   11.27
 -14  -4  17  107.68    8.08
 -14   4  17  106.68   12.26
  14  -4 -17  106.44   12.34
  -8   0  22  753.53   34.70
   8   0 -22  820.25   37.84
 -16   6  11  195.53   16.50
 -16  -6  11  205.00   11.15
 -16  -6  11  208.47   18.24
  16  -6 -11  223.28   17.45
  10 -12  -6   11.26   10.02
 -10 -12   6   14.06    7.80
  10  12  -6   29.69    5.54
 -10  12   6   20.37    8.49
  -8  12  10   23.24    9.98
   8 -12 -10   23.06   10.71
  -8 -12  10   17.75    5.19
   8  12 -10   10.27    4.71
  -2   2 -21   31.96    8.84
   2  -2  21   53.02    8.68
  -2  -2 -21   30.62    7.72
   2   2  21   38.22    8.51
   5  -3 -22  399.39   17.33
  -5  -3  22  367.86   14.98
  -5  -3  22  397.87   22.08
  11  -3  14  205.04   10.65
 -11  -3 -14  199.57   16.85
  11   3  14  212.36   17.14
  11  -3  14  198.67   12.59
  17   5   0    4.30    4.11
 -17  -5   0    8.38    7.90
  -9  -9  16  641.76   25.10
   9  -9 -16  665.79   33.43
  -9  -9  16  618.45   33.52
  -9   9  16  651.24   31.35
  -9  11  12  705.54   32.52
   9 -11 -12  649.86   37.33
  -9 -11  12  657.56   25.93
   9  11 -12  654.77   26.43
   3  -7  18   73.20    6.59
   3  -7  18   56.85    9.18
   3   7  18   66.03   11.33
  -3  -7 -18   67.15   11.23
   7  -9 -17  424.03   23.22
  -7   9  17  357.63   25.04
  -7  -9  17  470.86   24.28
 -11 -11   9    5.91    5.27
  11  11  -9   18.24    4.86
 -11  11   9   -3.03    8.21
  11 -11  -9    6.84    9.94
  -4 -10 -14  324.80   21.17
   4 -10  14  312.32   20.52
   4 -10  14  283.61   15.83
   4  10  14  343.03   20.21
 -17  -3  -3  427.43   23.67
  17   3   3  477.76   18.81
  12  -4 -19  902.36   38.44
 -12  -4  19  753.49   31.21
 -12  -4  19  883.22   41.25
 -12   4  19  857.71   32.89
  13  -1  12  638.86   31.06
 -13  -1 -12  566.61   30.30
 -13   1 -12  579.68   33.16
  13   1  12  614.23   28.95
   5 -13  -9  -15.50    9.88
   5  13  -9    0.11    3.43
  -5 -13   9    5.29    6.81
  -5  13   9   -6.98    8.62
 -16  -4  -5  318.19   19.60
  16   4   5  311.35   15.91
   9 -11   7    4.50    6.68
   9 -11   7   15.88   12.04
  -9 -11  -7   -3.29    8.12
   9  11   7    1.24    5.20
   7 -13   3  132.33   11.31
   7  13   3  142.15   10.99
  -7  13  -3  133.70    9.47
  -7 -13  -3  161.06   12.14
  15   3   8    7.38    6.11
 -15  -3  -8   -0.72    6.45
  -4 -14   4   27.68    6.49
  -4  14   4   20.55    7.93
   4  14  -4   19.63    6.04
   4 -14  -4   20.78    7.27
 -14  -8  -4  398.67   21.34
  14   8   4  405.40   18.27
   9   9  11  129.08   13.52
  -9  -9 -11  134.76   13.31
   9  -9  11  165.35   10.08
   9  -9  11  142.47   13.16
   3  -3 -22   26.50    9.71
  -3   3  22   36.80    8.55
  -3  -3  22   27.19    8.09
   8 -10 -15  286.44   21.59
  -8 -10  15  345.23   16.49
  -8  10  15  353.46   21.10
 -16  -4  14   50.30    6.01
 -16  -4  14   65.85   10.32
 -16   4  14   59.66    7.36
  16  -4 -14   38.34   10.06
   6  -6  17  356.03   16.77
   6  -6  17  385.99   23.09
  -6  -6 -17  407.23   25.40
   6   6  17  400.61   21.42
  -7  13   7   98.27    8.61
   7  13  -7   86.48    7.70
   7 -13  -7  123.83   13.45
 -12   8  15   85.78   11.68
  12  -8 -15  100.57   13.48
 -12  -8  15  107.73   13.12
 -12  -8  15   90.76    7.47
  13  -7   8   10.79    4.04
 -13  -7  -8   12.29    8.56
  13   7   8    9.90    6.82
  13  -7   8    8.09    3.04
 -18   2  10  867.01   38.57
 -18   2  10  847.35   44.25
 -18  -2  10  823.17   42.07
 -18  -2  10  860.33   33.54
   3 -11  13  238.47   22.12
   3 -11  13  315.47   16.30
   3  11  13  324.70   17.30
  -3 -11 -13  287.83   17.47
   3  -9  16   13.10    9.51
   3  -9  16   14.91    3.78
   3   9  16   20.14    6.57
  -3  -9 -16   24.46    7.46
   4 -14   2   47.01    6.78
  -4  14  -2   49.48    6.20
   4  14   2   72.22    8.20
  -4 -14  -2   54.30    7.69
 -11 -11  -3  284.70   14.04
  11  11   3  274.32   15.81
  11 -11   3  261.32   16.32
 -11  11  -3  243.46   14.46
 -18  -2   0  136.48   10.88
   0  -6 -20   20.76   10.63
   0   6  20   15.17    7.71
   0  -6  20   13.80    4.47
   0  -6  20   12.79    8.39
 -12 -10  -4  253.34   16.42
  12  10   4  237.96   11.95
  12 -10   4  213.56   13.84
  12 -10   4  206.61   14.75
   1 -11  14   -0.70    6.21
   1 -11  14    9.01   10.20
  11  -5  13  525.39   24.93
  11  -5  13  576.33   26.62
  11   5  13  542.38   23.70
 -11  -5 -13  609.95   34.20
 -14  -8  12    8.65    4.65
 -14  -8  12    7.10   11.21
 -14   8  12    3.04    9.21
  14  -8 -12    0.71    9.08
 -10  -6  19    5.82    4.64
 -10  -6  19    9.64    9.08
 -10   6  19    1.28    7.95
  10  -6 -19   -2.32   10.84
 -10 -12  -1    4.42    5.05
 -10  12  -1   13.86    6.06
  10 -12   1   10.48   11.00
  10  12   1    6.84    4.55
 -18   0  11    3.57    4.57
 -18   0  11    2.03    6.97
   8  -8 -18 1138.48   46.83
  -8   8  18 1117.30   44.34
  -8  -8  18  976.18   40.77
   0   0  22  776.60   33.00
   0   0 -22  790.25   35.70
  -1  13  10   18.10    9.16
   1  13 -10   28.53    5.20
  -1 -13  10   29.24    8.04
   1 -13 -10   18.53    6.77
 -17   5  10   -7.01    7.65
 -17  -5  10   16.38    6.33
 -17  -5  10   14.46   10.74
 -17   5  10    2.72    3.69
 -15  -7  12   30.64   11.18
  15  -7 -12   17.24    9.55
 -15  -7  12   13.90    5.92
 -15   7  12   16.98    8.48
  -6 -10  16    6.69    4.66
   6 -10 -16    3.25    9.95
  -6  10  16    5.34   10.70
  -6 -10  16   13.63   11.55
   3  13 -10   53.51    5.99
   3 -13 -10   66.89    9.26
  -3  13  10   68.83   10.04
  -3 -13  10   55.60    7.82
  10  10   8  532.91   23.74
  10 -10   8  597.26   26.27
  10 -10   8  638.98   31.74
 -10 -10  -8  527.36   28.74
   7  -5  17   16.67    4.15
   7   5  17    8.07    8.36
  -7  -5 -17    2.87    8.83
   7  -5  17    7.17    7.64
 -18  -4   5  129.42    9.45
 -18  -4   5  152.50   16.08
 -15  -5  15   19.54    9.95
  15  -5 -15    0.34    9.90
 -15  -5  15   11.59    3.94
 -15   5  15    7.96    8.15
 -12  -2  20  106.05    7.05
 -12  -2  20   78.05    9.61
 -12   2  20   77.31    8.57
  12  -2 -20   75.13   10.79
  -2  14   6    8.45    8.90
   2  14  -6   17.29    6.06
  -2 -14   6   15.80    8.05
   2 -14  -6   26.90   10.24
  -1  -7 -19   47.26    7.80
   1   7  19   44.76    6.55
   1  -7  19   46.18    9.36
   1  -7  19   26.03    5.21
   5   7  17  322.46   20.91
  -5  -7 -17  279.42   19.21
   5  -7  17  327.82   20.16
   5  -7  17  340.98   14.69
 -18  -4   6  147.79   15.37
 -18  -4   6  175.03   11.48
   0 -10  16   31.23    6.64
   0 -10  16   48.21   11.11
 -16   0  -7   -2.61    6.40
  16   0   7    2.12    3.24
  18   4  -4  114.48    6.36
 -18  -4   4  115.79    8.93
   1   9  17  276.52   21.20
   1  -9  17  276.30   14.78
  -1  -9 -17  240.05   19.09
   1  -9  17  254.65   17.66
   0  14  -6   13.20    7.01
   0  14   6    9.58    8.33
   0 -14  -6   17.27    6.94
   0 -14   6   12.96    8.54
  -6  -2 -19 1280.62   50.58
   6  -2  19 1292.42   48.87
   6   2  19 1247.98   50.32
  -6   2 -19 1370.14   61.33
  -8   6  20   19.99    8.64
   8  -6 -20    3.33    9.32
  -8  -6  20   24.54    5.03
  -2 -14  -5 1407.02   55.41
   2 -14   5 1346.92   50.43
   2  14   5 1371.45   52.96
  -2  14  -5 1372.66   49.64
 -16   0  16   16.51    7.89
 -16   0  16   28.95    3.79
 -10 -12   7   39.44    6.98
  10  12  -7   34.82    5.66
  10 -12  -7   11.78    9.87
 -10  12   7    9.06    9.17
  -7  -3 -18  782.51   36.20
   7   3  18  752.08   33.26
   7  -3  18  790.92   33.62
  -7   3 -18  851.17   33.90
 -10  -8  17   12.86    4.14
 -10  -8  17   -5.22   10.28
  10  -8 -17   16.82   11.40
 -10   8  17   12.32    7.05
  -6  12  12   16.13    6.78
   6 -12 -12    1.05   10.16
  -6 -12  12    9.95    6.73
   6  12 -12    6.95    4.47
  -8  12  -6  972.90   36.83
   8  12   6  833.00   36.69
  -8 -12  -6  868.50   36.89
   8 -12   6  925.40   36.68
  12 -10 -11 1375.89   60.24
 -12  10  11 1396.82   58.12
 -12 -10  11 1233.19   48.45
  12  10 -11 1245.58   47.46
 -17  -1  14   52.42    6.06
 -17   1  14   58.89    9.92
 -17   1  14   55.93    5.43
 -17  -1  14   51.93    8.87
   4  14  -5  125.99   10.07
   4 -14  -5  166.70   14.19
  -4  14   5  161.33   11.09
  -4 -14   5  130.89   12.14
 -15  -1  -9  620.34   32.09
  15  -1   9  558.94   23.59
 -15   1  -9  595.94   29.97
  15   1   9  593.30   28.12
  -7   5  21  259.41   17.78
   7  -5 -21  251.06   17.34
  -7  -5  21  228.98   11.07
  12  -6  11  418.80   18.95
  12  -6  11  463.99   25.06
  12   6  11  462.51   24.27
 -12  -6 -11  506.09   24.06
  -1  -5  21   81.42    5.11
  -1   5  21   79.55   10.64
   1  -5 -21   74.33   11.57
  -1  -5  21   73.25    9.38
  -8  -2  22   11.23    3.12
  -8   2  22   18.69    5.58
   8  -2 -22   31.78    9.37
  -8  -2  22   15.98    7.18
 -17   3  13    5.15    7.80
 -17  -3  13    1.07    4.73
 -17  -3  13   10.18   11.39
 -17   3  13    3.90    3.54
 -18   4   7   12.31    3.75
 -18   4   7    6.53    4.59
 -18  -4   7   11.90   11.87
 -18  -4   7    5.04    6.52
   7 -11  10    5.47   12.24
  -7 -11 -10    9.05    8.75
   7  11  10   11.51    8.49
   7 -11  10    0.86    6.59
  -4  -8  19    7.69    9.28
   4  -8 -19   22.14   11.12
  -4  -8  19   30.19    4.53
  -4   8  19   24.92   10.50
 -18  -4   3   17.50    7.64
  18   4  -3   20.09    3.31
  -4 -14  -3    5.52    9.34
  -4  14  -3    5.13    6.76
   4 -14   3    5.14    8.90
   5  -9  15    5.07    8.49
   5   9  15   11.73    6.81
   5  -9  15   20.20    5.57
  -5  -9 -15    6.25    8.48
  13  -9 -12  285.96   20.81
 -13   9  12  308.46   18.10
 -13  -9  12  273.32   12.99
  13   9 -12  234.33   11.55
  -7   3  22 1194.65   48.19
  -7  -3  22 1168.79   43.21
   7  -3 -22 1198.54   58.61
  17   5   1   25.41    5.90
 -17  -5  -1   35.64    8.71
 -13   3  19   44.25    9.01
 -13  -3  19   45.34    5.23
 -13  -3  19   29.86    8.92
  13  -3 -19   38.63   10.47
  -7  11  14   11.03   10.40
   7 -11 -14   14.81    9.94
  -7 -11  14    7.64    4.59
 -11   1  21  778.98   33.25
 -11  -1  21  787.89   37.37
  11  -1 -21  753.63   36.16
 -11  -1  21  833.25   34.54
  15   7   4  122.86    8.81
 -15  -7  -4  122.56   11.56
  -3 -11  15  389.62   15.85
  -3  11  15  402.84   19.98
  -3 -11  15  340.65   24.58
   3 -11 -15  349.35   21.68
   2  12 -13   51.78    5.41
  -2 -12  13   61.88    8.24
  -2  12  13   53.17   10.57
   2 -12 -13   57.63   11.47
   7 -13   4  218.03   16.35
  -7 -13  -4  198.24   15.74
  -7  13  -4  224.79   12.65
   7  13   4  228.10   14.77
  10   0  16   22.90    8.38
 -10   0 -16   18.36    9.31
   3  -1  21   26.95    5.21
   3   1  21    1.11    7.35
  -3  -1 -21    9.10    7.61
  -3   1 -21   27.11    8.62
 -10  -4 -15   -4.63    7.75
  10  -4  15    7.94    3.77
  10   4  15    8.79    9.73
  10  -4  15    9.28    6.53
   5  11  12  445.08   21.67
   5 -11  12  414.96   20.46
   5 -11  12  322.47   25.46
  -5 -11 -12  403.39   27.19
 -10 -12  -2    5.41    6.06
  10  12   2   17.69    6.57
  10 -12   2   20.93    8.90
 -10  12  -2   29.78    5.51
  -3  -7  20   99.06   10.71
  -3  -7  20  118.45    7.63
   3  -7 -20   94.48   13.51
   7 -13  -8   20.61   10.26
  -7 -13   8   20.34    7.53
  -7  13   8    1.29    9.07
  -2  -8  19  150.91   13.11
  -2  -8  19  186.43    9.28
   2  -8 -19  193.42   14.90
 -16  -6  -3  200.89   14.52
  16   6   3  184.92   11.52
 -18  -2  11  254.44   16.20
 -18   2  11  220.39   18.47
 -18  -2  11  207.06   14.97
  -3  -9  18   93.00    7.98
  -3   9  18  110.31   11.35
  -3  -9  18  149.06   12.11
   3  -9 -18  101.90   13.28
  -5   7  20  103.00   12.84
   5  -7 -20   88.01   13.50
  -5  -7  20  123.44   10.88
  -5  -7  20  153.72    7.87
 -11 -11  10  319.30   16.16
  11  11 -10  309.40   13.27
 -11  11  10  304.04   19.59
  11 -11 -10  309.76   19.53
   0  -2 -22   -4.84    8.69
   0   2  22    7.12    7.67
   0  -2  22   -2.42    7.23
   0   2 -22    2.34    9.16
 -16   6  12  203.46   14.80
 -16  -6  12  186.42   11.23
 -16  -6  12  186.24   17.35
  16  -6 -12  165.26   17.07
   5  13   7   67.24    9.62
   5 -13   7   58.42    8.19
  -5  13  -7   49.59    6.51
  -5 -13  -7   61.48   10.60
 -10 -10  14   28.83    6.28
 -10  10  14   10.03    7.22
  10 -10 -14   23.06   11.66
 -10 -10  14   39.04   11.48
   8 -10  11  260.84   14.88
   8 -10  11  238.85   18.62
  -8 -10 -11  223.90   18.63
   8  10  11  244.68   18.45
 -18   4   8  189.28   11.97
 -18  -4   8  182.05   11.92
 -18  -4   8  146.68   15.10
 -18   4   8  179.78   12.53
  14   0  11   66.04    8.06
 -14   0 -11   53.24    9.49
  18   2   1   82.53    5.38
 -18  -2  -1   82.14   10.17
   9   1 -22  114.98   13.14
  -9   1  22  112.01   10.69
  -9  -1  22  126.27   11.92
   9  -1 -22  116.69   12.85
   1   3 -22 1216.76   46.40
  -1   3  22 1171.28   47.24
   1  -3 -22 1223.87   51.18
  -1  -3  22 1190.23   53.87
 -15  -5  -7   20.58    8.36
  15   5   7   29.93    6.34
 -18  -4   2   41.09    8.91
  18   4  -2   50.03    4.45
  -4 -12  13  143.81    9.15
   4  12 -13  135.33    6.75
  -4  12  13  122.59   12.48
   4 -12 -13  114.75   11.43
   2 -12  12  238.27   14.24
  13  -9   5  450.34   17.95
 -13  -9  -5  434.07   24.22
  13   9   5  422.09   19.44
  13  -9   5  401.15   19.11
  -6 -12  -9  388.08   21.99
   6 -12   9  439.87   20.32
   6  12   9  379.91   24.10
  -6  12  -9  380.30   18.10
  -5  -1 -20  102.63   11.05
  -5   1 -20   89.22   11.72
   5   1  20  113.03   11.60
   5  -1  20   90.98   10.39
  -4  -4  22   97.89    6.25
   4  -4 -22   94.98   13.35
  -4  -4  22  103.25   10.80
 -16  -2  -7    6.41    6.77
  16   2   7   11.49    4.63
  -6 -10 -13  321.71   19.83
   6 -10  13  333.49   21.22
   6 -10  13  287.83   16.59
   6  10  13  305.72   15.89
   1  13  10   52.02   10.19
  -1 -13 -10   46.58   10.65
  -1  13 -10   69.36    6.65
   1 -13  10   85.31    9.11
  -9  -1 -17   74.31    9.89
   9  -1  17   69.68    9.03
   9   1  17   90.95   10.27
  -9   1 -17   75.07   11.10
 -11 -11  -4   43.91    7.40
  11 -11   4   39.99    8.64
 -11  11  -4   42.00    4.76
  11  11   4   47.79    7.72
  -8  -4 -17   81.60   11.37
   8  -4  17  110.80    6.94
   8   4  17   97.79   11.32
   8  -4  17   90.17   11.20
 -11  -9  15  101.50   13.17
 -11  -9  15   86.53    8.34
  11  -9 -15   85.45   16.25
 -11   9  15   89.89    9.57
 -15  -3  17   28.31    5.07
 -15  -3  17   30.60    8.74
 -15   3  17   40.48    8.89
  15  -3 -17   46.06   11.01
 -14  -6  -8  216.66   17.63
  14   6   8  182.85   13.75
 -16  -2  16   16.45    5.25
 -16   2  16   10.75    3.87
 -16   2  16   20.79    8.76
 -16  -2  16   27.31    9.16
 -17  -5  11   34.81   11.47
 -17   5  11   31.29    4.39
 -17  -5  11   34.92    6.01
 -17   5  11   26.70    8.97
  -1 -11  15  139.78   15.82
  -1  11  15  123.04   12.50
  -1 -11  15  134.73    9.38
   1 -11 -15  116.54   13.12
   8  12 -11    1.88    4.52
   8 -12 -11    3.89   10.73
  -8 -12  11    4.10    4.74
  -8  12  11   14.41    9.85
 -10  12   8  244.13   18.24
 -10 -12   8  235.68   14.31
  10 -12  -8  251.59   20.20
  10  12  -8  231.35   11.68
 -12   6  18   17.65    6.82
  12  -6 -18   17.38    9.98
 -12  -6  18   50.24    5.34
 -12  -6  18   50.79   10.40
  -9   7  19   50.22   10.77
   9  -7 -19   27.20   10.83
  -9  -7  19   69.02   10.83
   4  14  -6  423.97   19.94
  -4 -14   6  460.34   22.65
   4 -14  -6  408.48   20.47
  -4  14   6  419.47   21.96
   5  -9 -18    3.32   10.59
  -5  -9  18    1.12   10.03
  -5  -9  18   16.78    5.84
  -5   9  18   11.54   10.09
 -11  -1 -15  118.63   14.04
  11  -1  15  145.22   12.04
  11   1  15  126.81   11.37
 -11   1 -15  128.10   12.42
 -18   0  12  381.29   18.91
 -18   0  12  356.48   20.77
  -5 -13  10   12.04    7.63
  -5  13  10    4.65    9.63
   5  13 -10   14.85    5.04
   5 -13 -10    6.17   10.23
  -6  -8  19   28.10    5.69
   6  -8 -19   18.30   11.93
  -6  -8  19   45.06   10.14
  -6   8  19   40.11    8.02
 -17  -3  -4   12.99    8.29
  17   3   4   21.60    3.83
   2  -8  18  323.01   19.25
   2  -8  18  235.01   11.23
  -2  -8 -18  285.73   20.73
   2   8  18  276.75   20.48
  17   1   5  556.12   23.39
 -17  -1  -5  570.54   27.32
  15  -9  -4   19.83    7.85
  15   9  -4    9.39    5.08
 -15  -9   4   17.81    8.21
 -15   9   4    6.98    5.12
  -2 -14   7   24.59    8.45
  -2  14   7    1.27    5.82
   2  14  -7   10.05    5.99
   2 -14  -7    6.91   10.33
 -13  -5  18  539.47   33.06
 -13  -5  18  605.38   23.59
 -13   5  18  581.05   24.28
  13  -5 -18  564.13   28.65
   9  -7  14   30.10    9.62
  -9  -7 -14   29.07    9.19
   9   7  14   39.58    9.59
   9  -7  14   47.24    5.33
   4   8  17  113.24   10.08
   4  -8  17   81.74   10.61
   4  -8  17  114.73    7.93
  -4  -8 -17   82.15   12.23
   3  13   9  259.37   15.07
   3 -13   9  259.51   14.85
  -3  13  -9  257.35   13.13
  -5 -11  15   10.17    6.89
  -5 -11  15   30.88   10.62
   5 -11 -15   40.24   11.22
  -5  11  15   31.18    7.46
 -14  -8  -5  213.00   15.63
  14   8   5  225.85   13.19
  15   9  -5   45.10    4.48
 -15  -9   5   45.80    8.21
  15  -9  -5   16.75    9.53
 -15   9   5   32.85    5.80
  -8   0 -18  430.92   25.40
   8   0  18  419.50   26.35
 -14   0  19   -3.80    7.99
 -14   0  19    3.10    3.77
  -4  14  -4    9.63    6.87
  -4 -14  -4    3.49   10.46
   4 -14   4    1.18    6.05
  15   9  -3  368.73   16.24
  15  -9  -3  367.15   18.37
 -15  -9   3  405.27   20.10
 -15   9   3  394.98   16.54
  12 -10   5    3.57    9.64
  12 -10   5   -1.72    7.04
  12  10   5    1.97    7.96
 -12 -10  -5   15.26    5.96
   2 -14   6  253.34   13.11
  -2  14  -6  270.15   13.18
  -2 -14  -6  235.99   15.74
   2  14   6  240.56   16.83
  12  -8   9   11.25    5.22
  12   8   9   14.05    8.96
 -12  -8  -9   14.14    9.40
  12  -8   9   16.66    6.96
  13  -3  12   24.41    7.92
 -13  -3 -12   38.21    9.55
  13   3  12   34.05    8.66
  13  -3  12   29.78    3.68
  13  -7 -16  106.68   14.71
 -13  -7  16  104.72   12.63
 -13  -7  16   97.09    8.47
 -13   7  16   97.55   10.61
  -8  -8 -14   43.09   10.25
   8  -8  14   40.96   11.43
   8   8  14   51.02   10.23
   8  -8  14   52.65    6.29
   0  14   7  274.62   17.87
   0 -14   7  289.17   14.36
   0 -14  -7  250.10   18.13
   0  14  -7  320.19   14.48
  11  -9   9  555.45   23.41
  11  -9   9  592.87   26.85
 -11  -9  -9  572.86   33.71
  11   9   9  502.30   24.07
  -6   4  22  466.38   24.92
   6  -4 -22  466.07   22.27
  -6  -4  22  393.48   26.24
  -6  -4  22  451.18   16.46
 -14  -6  16  310.56   15.82
 -14   6  16  347.10   20.26
 -14  -6  16  311.82   18.69
  14  -6 -16  311.30   20.77
   0  12  13    4.66    6.64
   0 -12 -13    9.00   10.84
   0 -12  13   10.62    5.24
  -9  11  13  121.27   13.71
   9 -11 -13  116.90   14.80
  -9 -11  13  131.12    8.63
   9  11 -13  146.34    7.19
  -4 -12 -11   30.05   10.18
   4  12  11   38.25    9.53
   4 -12  11   44.80    8.10
  -4  -6  21   12.82    9.46
  -4   6  21    7.98    6.86
  -4  -6  21   17.04    4.60
   4  -6 -21   16.74   10.73
  -1  -1 -22   12.83    8.16
  -1   1 -22   15.74   10.33
   1  -1  22   11.01    5.20
   1   1  22    7.26    8.28
  -6  14   2   40.57    6.33
   6 -14  -2   33.32    7.69
  -6 -14   2   52.62    7.28
 -15  -9   6   72.70    8.76
 -15   9   6   46.18    8.59
  15   9  -6   75.61    5.52
  15  -9  -6   51.23   10.64
 -12   0 -14  443.42   28.39
  12   0  14  472.03   21.91
 -18   4   9   38.84    5.03
 -18   4   9   39.26    7.59
 -18  -4   9   31.32    6.20
 -18  -4   9   36.67   13.40
[truncated: 533,995 more chars]
